# Supplementary material for: Full-length transcript sequencing and comparative transcriptomic analysis to evaluate the contribution of osmotic and ionic stress components towards salinity tolerance in the roots of cultivated alfalfa (Medicago sativa L.)
Source: BMC Plant Biol. 2019 Jan 21;19:32. doi: 10.1186/s12870-019-1630-4 (PMC6341612; doi:10.1186/s12870-019-1630-4)
Supplement: Supplementary file 2 — Table S1. BLAST analysis of the full-length transcripts against public databases. Table S2. Summary of the BGISEQ-500 RNA-Seq data analysis. Table S3. DEGs commonly or specifically regulated at all analyzed time points under NaCl and mannitol stress. Table S4. TFs that are differentially expressed due to NaCl and mannitol. Table S5. DEGs involved in signal sensors under NaCl and mannitol stress. Table S6. DEGs involved in the ABA signal transduction pathway under NaCl and mannitol stress. Table S7. DEGs involved in antioxidative defense under NaCl and mannitol stress. Table S8. DEGs involved in the SOS pathway under NaCl stress. Table S9. DEGs encoding ion transporters under NaCl stress. Table S10. Experimental design of alfalfa seedlings. Table S11. Primers used for qRT-PCR analysis. (XLSX 140 kb) [file 12870_2019_1630_MOESM2_ESM.xlsx]

## Sheet: Sum
Additional file 2: This excel file contains all of the additional Tables (Table S1–S11) associated with the manuscript. Each table is in a different sheet. Table numbers and titles are listed below:
Table S1. BLAST analysis of the full-length transcripts against public databases.
Table S2. Summary of the BGISEQ-500 RNA-Seq data analysis.
Table S3. DEGs commonly or specifically regulated at all analyzed time points under NaCl and mannitol stress (Table S3a–c).
Table S4. TFs that are differentially expressed due to NaCl and mannitol.
Table S5. DEGs involved in signal sensors under NaCl and mannitol stress (Table S5a–b).
Table S6. DEGs involved in the ABA signal transduction pathway under NaCl and mannitol stress (Table S6a–b).
Table S7. DEGs involved in antioxidative defense under NaCl and mannitol stress (Table S7a–b).
Table S8. DEGs involved in the SOS pathway under NaCl stress.
Table S9. DEGs encoding ion transporters under NaCl stress.
Table S10. Experimental design of alfalfa seedlings.
Table S11. Primers used for qRT-PCR analysis.

## Sheet: Table S1
Table S1. BLAST analysis of the full-length transcripts against public databases.
Values	Number	Percentage (%)
Annotated in Nr	51980	0.9847
Annotated in Nt	51165	0.9693
Annotated in Swissprot	39501	0.7483
Annotated in KEGG	42369	0.8026
Annotated in COG	27144	0.5142
Annotated in Interpro	42230	0.8
Annotated in GO	15661	0.2967
Annotated in all database	9006	0.1706
Annotated in at least one database	52687	0.9981
Total transcripts	52787	1

## Sheet: Table S2
Table S2. Summary of the BGISEQ-500 RNA-Seq data analysis.
Sample	Raw Reads Number	Clean Reads Number	Clean Data Size (bp)	Clean Data Rate (%)	Genome Mapping Ratio(%) ≥50	Expressed Genes Number
CK-1	22045743	21610700	1080535000	98.02	70.17(Y)	41639
CK-2	22045743	21701580	1085079000	98.43	70.99(Y)	41515
CK-3	23981414	23517425	1175871250	98.06	60.79(Y)	40454
S1-1	22045743	21629549	1081477450	98.11	68.58(Y)	43190
S1-2	22045743	21744144	1087207200	98.63	71.48(Y)	43544
S1-3	24135848	22139447	1106972350	91.72	69.52(Y)	41844
S2-1	22045743	21756636	1087831800	98.68	72.55(Y)	42365
S2-2	23880579	21686337	1084316850	90.81	70.56(Y)	41752
S2-3	24134275	23132576	1156628800	95.84	71.14(Y)	41972
S3-1	22045743	21722613	1086130650	98.53	71.39(Y)	43262
S3-2	23880579	21704392	1085219600	90.88	67.37(Y)	41611
S3-3	24132526	22059448	1102972400	91.4	78.21(Y)	43250
S4-1	22045743	21671890	1083594500	98.3	72.48(Y)	42386
S4-2	23880579	21797950	1089897500	91.27	71.37(Y)	41385
S4-3	23991265	23662517	1183125850	98.62	65.04(Y)	44037
S5-1	23880579	21930855	1096542750	91.83	69.09(Y)	41403
S5-2	23880579	21757602	1087880100	91.11	68.94(Y)	40923
S5-3	24129314	22600691	1130034550	93.66	85.65(Y)	43081
M1-1	22045743	21773560	1088678000	98.76	70.65(Y)	43228
M1-2	22045743	21754587	1087729350	98.67	68.94(Y)	43219
M1-3	24125079	23706958	1185347900	98.26	86.85(Y)	43641
M2-1	22045743	21575553	1078777650	97.86	68.55(Y)	42798
M2-2	23880579	23724149	1186207450	99.34	74.13(Y)	43427
M2-3	23990794	23494275	1174713750	97.93	64.84(Y)	42750
M3-1	23880579	23040966	1152048300	96.48	67.99(Y)	42556
M3-2	23880579	22913580	1145679000	95.95	67.19(Y)	42509
M3-3	23999586	23465927	1173296350	97.77	65.04(Y)	42693
M4-1	23880579	23138131	1156906550	96.89	70.74(Y)	41908
M4-2	23880579	23119519	1155975950	96.81	68.14(Y)	41977
M4-3	23990368	23520802	1176040100	98.04	64.86(Y)	41364
M5-1	22045743	21694643	1084732150	98.4	73.09(Y)	40821
M5-2	23880579	23096111	1154805550	96.71	66.71(Y)	41613
M5-3	24132383	22352776	1117638800	92.62	84.88(Y)	43792
Average	2.33313e+07	2.24302e+07	1.12151e+09	96.19	70.85(Y)	42361
Summary	769932394	740197889	37009894450			51896
Note:'Y' means sample passed quality control.

## Sheet: Table S3
Table S3. DEGs commonly or specifically regulated at all analyzed time points under NaCl and mannitol stress (Table S3a–c).
Table S3a. DEGs commonly regulated at all analyzed time points under NaCl and mannitol stress.																		Table S3b. DEGs specifically regulated at all analyzed time points under NaCl stress.													Table S3c. DEGs specifically regulated at all analyzed time points under mannitol stress.
Gene_id	CK	S1	S2	S3	S4	S5	M1	M2	M3	M4	M5	KEGG Orthology	GO Component	GO Function	GO Process	Blast nr		Gene_id	CK	S1	S2	S3	S4	S5	KEGG Orthology	GO Component	GO Function	GO Process	Blast nr		Gene_id	CK	M1	M2	M3	M4	M5	KEGG Orthology	GO Component	GO Function	GO Process	Blast nr
[Msa]_50135	78.73	591.383	5270.61	3993.68	8855.79	11264	746.197	3741.79	1965.41	6034.01	8374.61	-	-	-	-	gi|357488129|ref|XP_003614352.1|/3.32268e-94/hypothetical protein MTR_5g050460 [Medicago truncatula]		[Msa]_11700	0.193333	1.56667	1.78333	2.09667	1.45333	1.09667	-	-	-	-	gi|147788024|emb|CAN69340.1|/0/hypothetical protein VITISV_032634 [Vitis vinifera]		[Msa]_10474	0.18	1.15667	1.84333	1.26333	2.72667	2.44	K11723|1|0.0|1112|mtr:MTR_3g052530|bromodomain-containing protein 7/9	-	-	-	gi|357459703|ref|XP_003600132.1|/0/Bromodomain-containing protein [Medicago truncatula]
[Msa]_50528	0	9.26667	68.3867	67.6733	489.717	979.07	94.2333	243.697	1.86667	160.4	104.417	-	-	-	-	gi|357488189|ref|XP_003614382.1|/1.32776e-137/hypothetical protein MTR_5g050970 [Medicago truncatula]		[Msa]_11706	0.873333	3.65333	9.16667	5.41333	5.56	7.23333	K00924|1|0.0|994|tcc:TCM_037228|	-	-	-	gi|657383512|gb|KEH27213.1|/0/leucine-rich receptor-like kinase family protein [Medicago truncatula]		[Msa]_10716	0.346667	1.97	3.55	1.47333	2.5	2.31333	K01338|1|0.0|1642|cam:101506566|ATP-dependent Lon protease [EC:3.4.21.53]	-	-	-	gi|657389953|gb|KEH31576.1|/0/lon-related ATP-dependent protease, putative [Medicago truncatula]
[Msa]_49464	12.7133	66.63	75.5333	117.52	103.767	67	100.777	101.083	108.303	96.7467	76.3267	-	-	-	-	gi|657388743|gb|KEH30618.1|/6.38235e-150/expansin A1 [Medicago truncatula]		[Msa]_11724	0.183333	1.48	2.15667	2.17333	2.29	2.2	K16055|1|0.0|1074|cam:101494953|trehalose 6-phosphate synthase/phosphatase [EC:2.4.1.15 3.1.3.12]	-	-	-	gi|657374382|gb|KEH19955.1|/0/trehalose-6-phosphate synthase domain protein [Medicago truncatula]		[Msa]_11161	0.24	1.04	1.07	1.61333	1.32	2.07	K13171|1|0.0|1641|mtr:MTR_4g064740|serine/arginine repetitive matrix protein 1	-	-	-	gi|657388218|gb|AES88912.2|/0/SR-rich pre-mRNA splicing activator [Medicago truncatula]
[Msa]_47069	0.783333	32.2567	87.9367	36.2667	17.8	7.35	51.8433	76.63	46.8567	28.95	4.84	K18819|1|0.0|667|mtr:MTR_1g084670|inositol 3-alpha-galactosyltransferase [EC:2.4.1.123]	-	GO:0016757//transferase activity, transferring glycosyl groups	-	gi|30089660|gb|AAM97493.1|/0/galactinol synthase [Medicago sativa]		[Msa]_11815	0.01	1.56667	1.74333	1.32667	3.06	1.95	K13457|1|0.0|1798|mtr:MTR_5g027810|disease resistance protein RPM1	-	GO:0043531//ADP binding	GO:0006952//defense response	gi|357484799|ref|XP_003612687.1|/0/Disease resistance protein RPM1 [Medicago truncatula]		[Msa]_11303	0.386667	1.96	3.13333	3.28	2.91333	1.72333	K14497|1|4e-162|420|cam:101501417|protein phosphatase 2C [EC:3.1.3.16]	-	-	-	gi|657391149|gb|KEH32480.1|/0/protein phosphatase 2C ABI2-like protein [Medicago truncatula]
[Msa]_51294	0.836667	56.0167	62.9933	37.02	13.0767	16.3967	109.573	79.9567	35.2033	24.4033	17.02	-	-	-	-	gi|355500926|gb|AES82129.1|/1.79206e-97/TSPO/MBR family protein [Medicago truncatula]		[Msa]_12027	0.456667	2.20333	2.16	1.88333	1.88333	2.19	K12835|1|0.0|963|mtr:MTR_7g109720|ATP-dependent RNA helicase DDX42 [EC:3.6.4.13]	-	GO:0003676//nucleic acid binding;GO:0005524//ATP binding;GO:0008026//ATP-dependent helicase activity	-	gi|357511395|ref|XP_003625986.1|/0/DEAD-box ATP-dependent RNA helicase [Medicago truncatula]		[Msa]_13096	1.47	0.01	0.0133333	0.0166667	0.0266667	0.02	K01535|1|8e-147|522|cme:CYME_CMQ247C|H+-transporting ATPase [EC:3.6.3.6]	-	-	-	gi|326508144|dbj|BAJ99339.1|/0/predicted protein [Hordeum vulgare subsp. vulgare]
[Msa]_44001	1.67667	37.11	31.8767	27.3933	13.0067	10.4067	32.57	37.0333	27.4267	17.62	9.62667	K14497|1|0.0|765|mtr:MTR_5g080680|protein phosphatase 2C [EC:3.1.3.16]	-	GO:0046872//metal ion binding;GO:0004722//protein serine/threonine phosphatase activity	GO:0006470//protein dephosphorylation	gi|357492359|ref|XP_003616468.1|/0/Protein phosphatase 2C [Medicago truncatula]		[Msa]_12173	0.15	1.25333	1.27667	1.88333	2.29	1.38333	K00940|1|3e-22|108|gmx:100786376|nucleoside-diphosphate kinase [EC:2.7.4.6]	-	-	-	gi|657389630|gb|KEH31286.1|/0/serine esterase family protein, putative [Medicago truncatula]		[Msa]_13455	2.62667	13.02	16.13	17.2133	12.7367	13.42	K16055|1|0.0|1662|cam:101494953|trehalose 6-phosphate synthase/phosphatase [EC:2.4.1.15 3.1.3.12]	-	-	-	gi|657374382|gb|KEH19955.1|/0/trehalose-6-phosphate synthase domain protein [Medicago truncatula]
[Msa]_51798	9.54667	46.9967	53.02	73.31	63.27	50.15	66.7033	61.9333	87.8733	76.73	41.07	-	-	-	-	gi|657388743|gb|KEH30618.1|/4.40251e-115/expansin A1 [Medicago truncatula]		[Msa]_13120	0.856667	4.29667	5.95667	4.89333	5.44	5.84333	K14492|1|2e-31|139|cam:101509524|two-component response regulator ARR-A family	-	-	-	gi|657394453|gb|KEH35093.1|/3.06256e-33/two-component response regulator ARR3-like protein [Medicago truncatula]		[Msa]_13608	0.28	1.76333	2.12667	1.7	1.4	1.36667	K08857|1|0.0|670|cam:101504622|NIMA (never in mitosis gene a)-related kinase [EC:2.7.11.1]	-	-	-	gi|657387707|gb|KEH29785.1|/0/Serine/Threonine-kinase Nek4 [Medicago truncatula]
[Msa]_47211	1.11	51.79	72.68	63.2267	43.9733	44.5533	40.04	54.0733	49.52	40.2767	29.9333	-	-	-	-	gi|657399306|gb|KEH38789.1|/0/NAC transcription factor-like protein [Medicago truncatula]		[Msa]_13935	0.69	3.29	3.32333	5.34333	4.49	3.34333	K05665|1|0.0|222|sita:101782898|ATP-binding cassette, subfamily C (CFTR/MRP), member 1	-	-	-	gi|586715841|ref|XP_006847668.1|/0/hypothetical protein AMTR_s00149p00037740 [Amborella trichopoda]		[Msa]_13892	0.333333	3.39	2.11333	4.29667	2.92667	1.51	K10534|1|0.0|1094|mtr:MTR_5g059820|nitrate reductase (NAD(P)H) [EC:1.7.1.1 1.7.1.2 1.7.1.3]	-	GO:0050660//flavin adenine dinucleotide binding;GO:0009055//electron carrier activity;GO:0005506//iron ion binding;GO:0030151//molybdenum ion binding;GO:0020037//heme binding;GO:0043546//molybdopterin cofactor binding;GO:0046857	GO:0042128//nitrate assimilation;GO:0055114//oxidation-reduction process	gi|357489065|ref|XP_003614820.1|/0/Nitrate reductase [Medicago truncatula]
[Msa]_49513	14.5733	58.49	96.49	98.51	100.657	110.843	77.36	135.9	70.5333	83.7733	66.2867	K10666|1|3e-106|345|cam:101505584|E3 ubiquitin-protein ligase RNF5 [EC:2.3.2.27]	-	-	-	gi|657374050|gb|KEH19655.1|/9.05994e-135/E3 ubiquitin-protein ligase RMA1H1-like protein [Medicago truncatula]		[Msa]_14467	0.01	1.30667	2.16333	1.47	1.40333	1.63667	K03294|1|2e-104|381|sita:101754459|basic amino acid/polyamine antiporter, APA family;K15095|2|5e-19|97.8|bdi:100839967|(+)-neomenthol dehydrogenase [EC:1.1.1.208]	-	-	-	gi|357482641|ref|XP_003611607.1|/0/BTB/POZ domain-containing protein [Medicago truncatula]		[Msa]_14586	1.84	0	0.23	0.253333	0.213333	0.196667	-	-	-	-	gi|657395306|gb|KEH35663.1|/0/kinase family protein [Medicago truncatula]
[Msa]_30047	1.49333	23.7233	12.56	11.5033	7.50333	7.97667	35.88	20.48	15.69	8.91667	6.57667	K01652|1|9e-129|304|sly:101253806|acetolactate synthase I/II/III large subunit [EC:2.2.1.6]	-	-	-	gi|657398944|gb|KEH38461.1|/0/calcium-dependent lipid-binding domain protein [Medicago truncatula]		[Msa]_1562	0.176667	1.18667	1.29667	2.08	3.34	1.58	K05666|1|0.0|1117|mtr:MTR_1g099280|ATP-binding cassette, subfamily C (CFTR/MRP), member 2	-	-	-	gi|657405120|gb|AES62402.2|/0/ABC transporter-like family-protein [Medicago truncatula]		[Msa]_14587	0.146667	4.27667	4.39	2.64	2.49	2.43	K01652|1|0.0|800|sly:101253806|acetolactate synthase I/II/III large subunit [EC:2.2.1.6];K11294|2|4e-06|55.1|jcu:105628926|nucleolin	-	-	-	gi|657398944|gb|KEH38461.1|/0/calcium-dependent lipid-binding domain protein [Medicago truncatula]
[Msa]_48023	0.4	9.56	28.52	69.8233	23.06	17.41	10.6133	52.9333	77.6667	38.99	21.55	K15292|1|2e-17|90.9|gsl:Gasu_61540|syntaxin-binding protein 1;K14709|4|4e-17|89.7|vcn:VOLCADRAFT_104214|solute carrier family 39 (zinc transporter), member 1/2/3	-	-	-	gi|194360276|gb|ACF57800.1|/6.57422e-176/dehydrin [Medicago sativa]		[Msa]_16044	0.406667	2.07667	3.87	5.33667	6.67333	9.02333	K13447|1|0.0|1642|mtr:MTR_1g083290|respiratory burst oxidase [EC:1.6.3.- 1.11.1.-]	GO:0016021//integral component of membrane	GO:0050664//oxidoreductase activity, acting on NAD(P)H, oxygen as acceptor;GO:0004601//peroxidase activity;GO:0005509//calcium ion binding	GO:0055114//oxidation-reduction process	gi|357511929|ref|XP_003626253.1|/0/Respiratory burst oxidase-like protein [Medicago truncatula]		[Msa]_14782	0.196667	3.70667	2.17	1.65667	1.21	1.25333	-	-	-	-	gi|657389694|gb|KEH31350.1|/2.11122e-151/stress up-regulated Nod 19 protein [Medicago truncatula]
[Msa]_42853	1.62667	7.70333	27.63	23.47	12.9733	8.00333	16.34	34.2367	17.4533	18.5433	18.3833	K00128|1|0.0|931|mtr:MTR_3g088150|aldehyde dehydrogenase (NAD+) [EC:1.2.1.3]	-	-	-	gi|657394832|gb|AES72293.2|/0/NAD-dependent aldehyde dehydrogenase family protein [Medicago truncatula]		[Msa]_16976	0.746667	3.52	3.33	4.65667	9.27667	16.5433	K00695|1|0.0|617|cam:101509229|sucrose synthase [EC:2.4.1.13]	-	-	-	gi|657398021|gb|KEH37657.1|/0/sucrose synthase [Medicago truncatula]		[Msa]_15579	0.39	2.67	9.09333	1.62667	2.43333	1.97667	-	-	-	-	gi|657377519|gb|AES78770.2|/5.2751e-67/hypothetical protein MTR_7g045330 [Medicago truncatula]
[Msa]_44459	1.84333	8.91333	48.2	52.9833	40.92	24.6233	13.7667	49.14	67.9467	33.55	33.95	-	-	-	-	gi|657389694|gb|KEH31350.1|/0/stress up-regulated Nod 19 protein [Medicago truncatula]		[Msa]_17622	0.366667	2.60667	2.33333	3.02667	6.72333	4.80333	K13342|1|0.0|1388|cam:101510381|peroxin-5	-	-	-	gi|657391708|gb|AES68523.2|/0/peroxisomal targeting signal 1 receptor [Medicago truncatula]		[Msa]_16089	0	4.41667	1.21	4.46333	2.6	4.2	K04424|1|9e-84|312|tcc:TCM_037283|sterile alpha motif and leucine zipper containing kinase AZK [EC:2.7.11.25];K10357|5|2e-77|291|aly:ARALYDRAFT_678510|myosin V	-	GO:0005524//ATP binding;GO:0004674//protein serine/threonine kinase activity	GO:0006468//protein phosphorylation	gi|357474617|ref|XP_003607593.1|/0/Tyrosine-protein kinase ABL2 [Medicago truncatula]
[Msa]_50670	0.35	6.30333	36.33	18.39	2.03667	6.24333	14.1667	53.47	19.5767	6.06333	2.46	K01166|1|2e-125|301|mtr:MTR_5g040960|ribonuclease T2 [EC:3.1.27.1]	-	GO:0003723//RNA binding;GO:0033897//ribonuclease T2 activity	-	gi|357487007|ref|XP_003613791.1|/1.37576e-124/Ribonuclease T2 [Medicago truncatula]		[Msa]_19083	0.586667	2.75333	4.24667	3.66667	8.21667	3.25	K01835|1|0.0|490|crb:CARUB_v10021333mg|phosphoglucomutase [EC:5.4.2.2]	-	GO:0000287//magnesium ion binding;GO:0016868//intramolecular transferase activity, phosphotransferases	GO:0005975//carbohydrate metabolic process	gi|565485543|ref|XP_006300411.1|/0/hypothetical protein CARUB_v10021333mg [Capsella rubella]		[Msa]_17106	1.28667	0	0.04	0.0133333	0.05	0.223333	K13525|1|0.0|707|ccp:CHC_T00009108001|transitional endoplasmic reticulum ATPase	-	GO:0008568//microtubule-severing ATPase activity;GO:0005524//ATP binding	-	gi|514816545|ref|XP_004983010.1|/0/PREDICTED: cell division cycle protein 48 homolog isoform X1 [Setaria italica]
[Msa]_46287	22.3633	148.32	206.407	136.79	167.18	166.12	97.6833	102.24	127.1	167.08	176.903	K10443|1|5e-09|63.2|ppp:PHYPADRAFT_169940|kelch-like protein 2/3	-	-	-	gi|657400345|gb|AES68041.2|/0/galactose oxidase/kelch repeat protein [Medicago truncatula]		[Msa]_19096	0.5	2.21333	4.55667	4.51667	3.57333	2.71333	K04730|1|4e-147|486|egr:104418943|interleukin-1 receptor-associated kinase 1 [EC:2.7.11.1]	-	GO:0005524//ATP binding;GO:0004674//protein serine/threonine kinase activity	GO:0006950//response to stress;GO:0006468//protein phosphorylation	gi|657401520|gb|KEH40498.1|/0/adenine nucleotide alpha hydrolase-like domain kinase [Medicago truncatula]		[Msa]_17170	0.45	2.68	3.23	3.04	2.88	2.06	K04706|1|0.0|682|pop:POPTR_0010s22630g|E3 SUMO-protein ligase PIAS1	-	GO:0008270//zinc ion binding;GO:0016874//ligase activity;GO:0003676//nucleic acid binding	-	gi|357472339|ref|XP_003606454.1|/0/E3 SUMO-protein ligase SIZ1 [Medicago truncatula]
[Msa]_45545	3.48667	14.6533	58.2733	77.4667	87.16	67.9167	19.12	55.46	105.287	103.163	121.713	K01835|1|3e-16|87.4|vcn:VOLCADRAFT_92695|phosphoglucomutase [EC:5.4.2.2];K14156|3|3e-12|73.9|cam:101499067|choline/ethanolamine kinase [EC:2.7.1.32 2.7.1.82];K03006|4|2e-11|71.6|bvg:104900956|DNA-directed RNA polymerase II subunit RPB1 [EC:2.7.7.6]	-	-	-	gi|187710977|gb|ACD14089.1|/0/group 3 LEA protein [Medicago sativa]		[Msa]_1939	0.386667	2.28	3.11	4.02667	2.40333	1.57333	K05658|1|6e-175|616|bvg:104905624|ATP-binding cassette, subfamily B (MDR/TAP), member 1 [EC:3.6.3.44];K12619|5|1e-142|364|obr:102707106|5'-3' exoribonuclease 2 [EC:3.1.13.-]	-	-	-	gi|220966833|gb|ACL97384.1|/0/Gag-Pol polyprotein [Medicago truncatula]		[Msa]_17676	0.22	1.25667	2.58	4.84667	4.56	4.49667	K04424|1|9e-92|339|pxb:103952008|sterile alpha motif and leucine zipper containing kinase AZK [EC:2.7.11.25]	-	GO:0004871//signal transducer activity;GO:0005524//ATP binding;GO:0004674//protein serine/threonine kinase activity	GO:0006468//protein phosphorylation;GO:0007165//signal transduction	gi|357481705|ref|XP_003611138.1|/0/Tyrosine-protein kinase Lyn [Medicago truncatula]
[Msa]_46093	0.896667	17.0567	15.8933	10.6633	6.17667	5.59333	13.2767	19.5767	13.98	7.31667	4.69667	K14497|1|4e-152|538|mtr:MTR_5g080680|protein phosphatase 2C [EC:3.1.3.16]	-	GO:0046872//metal ion binding;GO:0004722//protein serine/threonine phosphatase activity	GO:0006470//protein dephosphorylation	gi|657385550|gb|KEH28262.1|/2.54139e-151/protein phosphatase 2C-like protein [Medicago truncatula]		[Msa]_19402	0.38	2.08333	1.82667	2.61667	4.53	2.64333	K01187|1|7e-79|174|gmx:100782358|alpha-glucosidase [EC:3.2.1.20]	-	-	-	gi|92893886|gb|ABE91936.1|/0/Ovarian tumour, otubain [Medicago truncatula]		[Msa]_17906	0.36	3.8	4.58	2.34667	1.65667	1.58	K00517|1|2e-71|213|mdm:103450490|	-	GO:0020037//heme binding;GO:0016705//oxidoreductase activity, acting on paired donors, with incorporation or reduction of molecular oxygen;GO:0004497//monooxygenase activity;GO:0005506//iron ion binding;GO:0009055//electron carrier activity	GO:0055114//oxidation-reduction process	gi|357496125|ref|XP_003618351.1|/1.06156e-169/Cytochrome P450 82A1 [Medicago truncatula]
[Msa]_45875	22.5033	134.813	232.55	230.58	261.007	327.037	109.707	171.87	152.287	205.237	275.7	K00162|1|8e-11|69.3|obr:102719045|pyruvate dehydrogenase E1 component beta subunit [EC:1.2.4.1];K13126|2|1e-09|65.5|fve:101312606|polyadenylate-binding protein;K05941|3|6e-09|63.2|mdm:103435918|glutathione gamma-glutamylcysteinyltransferase [EC:2.3.2.15];K02437|4|7e-07|56.2|pxb:103941124|glycine cleavage system H protein	-	GO:0003677//DNA binding	GO:0006355//regulation of transcription, DNA-templated	gi|357463513|ref|XP_003602038.1|/1.24624e-169/NAC domain protein [Medicago truncatula]		[Msa]_20310	0.513333	3.19333	4.45333	4.83333	2.81	3.23667	K04733|1|3e-163|576|pper:PRUPE_ppa018740mg|interleukin-1 receptor-associated kinase 4 [EC:2.7.11.1]	-	GO:0005524//ATP binding;GO:0004674//protein serine/threonine kinase activity	GO:0048544//recognition of pollen;GO:0006468//protein phosphorylation	gi|357446269|ref|XP_003593412.1|/0/Serine/threonine protein kinase [Medicago truncatula]		[Msa]_18293	0	1.36	1.96	3.66667	6.97	13.5267	K06617|1|0.0|1229|cam:101513461|raffinose synthase [EC:2.4.1.82]	-	-	-	gi|657379249|gb|KEH23658.1|/0/galactinol-raffinose galactosyltransferase [Medicago truncatula]
[Msa]_48706	1.19333	15.2533	26.0733	23.57	17.04	13.4333	18.5167	29.65	26.77	16.9033	12.6867	K15746|1|2e-128|459|cam:101509699|beta-carotene 3-hydroxylase [EC:1.14.13.129]	-	-	-	gi|657382330|gb|KEH26249.1|/2.96365e-151/beta-carotene hydroxylase [Medicago truncatula]		[Msa]_20765	0.136667	1.35333	1.14667	3.18667	1.59667	1.07333	K14544|1|2e-46|100|csl:COCSUDRAFT_65874|U3 small nucleolar RNA-associated protein 22	-	-	-	gi|643709998|gb|KDP24324.1|/0/hypothetical protein JCGZ_25620 [Jatropha curcas]		[Msa]_18420	0.12	1.60333	2.34667	3.88333	1.66	2.55333	-	-	-	-	gi|657395964|gb|AES73945.2|/0/zinc finger (C3HC4-type RING finger) family protein [Medicago truncatula]
[Msa]_50369	0.73	7.74	23.1133	16.6733	6.74333	8.74	12.43	41.52	37.9867	13.0567	7.00667	K09338|1|2e-130|465|mtr:MTR_8g026960|homeobox-leucine zipper protein	GO:0005634//nucleus	GO:0003700//transcription factor activity, sequence-specific DNA binding;GO:0000976//transcription regulatory region sequence-specific DNA binding	GO:0006355//regulation of transcription, DNA-templated	gi|409191774|gb|AFV30231.1|/3.34106e-136/homeobox-leucine zipper protein [Medicago sativa]		[Msa]_21958	0.723333	3.24	3.4	6.49667	4.84667	3.93333	K14777|1|2e-57|169|mtr:MTR_7g057230|ATP-dependent RNA helicase DDX47/RRP3 [EC:3.6.4.13];K14494|3|1e-52|128|brp:103855161|DELLA protein	-	-	-	gi|657401495|gb|KEH40473.1|/0/GRAS family transcription factor [Medicago truncatula]		[Msa]_18512	0	1.12	1.14333	2.33667	3.37667	1.11333	-	GO:0005789//endoplasmic reticulum membrane	GO:0000156//phosphorelay response regulator activity;GO:0000155//phosphorelay sensor kinase activity	GO:0035556//intracellular signal transduction;GO:0006355//regulation of transcription, DNA-templated;GO:0023014//signal transduction by protein phosphorylation;GO:0009873//ethylene-activated signaling pathway	gi|357512375|ref|XP_003626476.1|/0/Ethylene receptor [Medicago truncatula]
[Msa]_47523	0.206667	14.7	51.9333	71.5433	32.8667	24.91	12.4633	51.4067	115.61	46.71	30.21	K02184|1|1e-18|95.1|sly:101262608|formin 2;K11593|5|7e-18|92.4|bdi:100834773|eukaryotic translation initiation factor 2C	-	-	-	gi|194360276|gb|ACF57800.1|/0/dehydrin [Medicago sativa]		[Msa]_22743	0.0766667	1.05333	1.50667	2.34	3.78667	4.31667	-	-	-	-	gi|358347278|ref|XP_003637686.1|/0/Protein tolB [Medicago truncatula]		[Msa]_20186	37.6733	0.0533333	0.686667	0.256667	0.283333	7.43333	K00549|1|0.0|741|cme:CYME_CMJ234C|5-methyltetrahydropteroyltriglutamate--homocysteine methyltransferase [EC:2.1.1.14]	-	-	-	gi|326518198|dbj|BAK07351.1|/0/predicted protein [Hordeum vulgare subsp. vulgare]
[Msa]_49241	8.57667	75.46	126.37	78.72	98.38	58.4167	121.657	139.39	66.95	86.1533	120.83	-	-	-	-	gi|388512509|gb|AFK44316.1|/7.25291e-80/unknown [Medicago truncatula]		[Msa]_23233	0.01	4.08667	1.35	3.07	1.70333	1.05	K13162|1|0.0|1295|mtr:MTR_3g110650|poly(rC)-binding protein 2/3/4	-	GO:0003723//RNA binding	-	gi|357466759|ref|XP_003603664.1|/0/Poly(rC)-binding protein [Medicago truncatula]		[Msa]_20196	0.213333	3.04333	1.69333	1.76667	1.68	1.40333	-	-	GO:0043531//ADP binding	GO:0006952//defense response	gi|357518521|ref|XP_003629549.1|/0/Disease resistance protein [Medicago truncatula]
[Msa]_44675	0.91	23.3433	30.4667	27.4333	18.3067	19.1	17.76	26.2633	20.15	15.3233	11.7667	-	-	-	-	gi|657399306|gb|KEH38789.1|/6.07225e-172/NAC transcription factor-like protein [Medicago truncatula]		[Msa]_23290	3.04	0.01	0.58	0.01	0.01	0.0533333	K07466|1|2e-149|365|mtr:MTR_2g048560|replication factor A1;K15255|3|1e-109|265|mtr:MTR_4g119950|ATP-dependent DNA helicase PIF1 [EC:3.6.4.12]	-	-	-	gi|657382186|gb|KEH26116.1|/4.33398e-170/replication factor-A carboxy-terminal domain protein [Medicago truncatula]		[Msa]_20476	1.19333	7.01	11	19.14	31.0333	39.6367	-	-	GO:0043531//ADP binding	GO:0006952//defense response	gi|357518527|ref|XP_003629552.1|/0/Cc-nbs-lrr resistance protein [Medicago truncatula]
[Msa]_47074	0.65	10.4233	60.63	84.42	33.1533	26.92	14.99	69.4367	157.41	65.1867	32.3033	K02184|1|2e-18|94.4|sly:101262608|formin 2;K11593|4|2e-17|90.9|bdi:100834773|eukaryotic translation initiation factor 2C	-	-	-	gi|194360276|gb|ACF57800.1|/0/dehydrin [Medicago sativa]		[Msa]_23837	0.01	1.72667	2.98	2.48	4.9	1.88	K01322|1|0.0|962|cam:101493325|prolyl oligopeptidase [EC:3.4.21.26]	-	-	-	gi|502131171|ref|XP_004500899.1|/0/PREDICTED: prolyl endopeptidase-like [Cicer arietinum]		[Msa]_20972	0	9.40333	9.35333	2.47667	2.33667	2.64667	K15920|1|0.0|585|atr:18422386|beta-D-xylosidase 4 [EC:3.2.1.37]	-	GO:0008422//beta-glucosidase activity	GO:0005975//carbohydrate metabolic process	gi|357511337|ref|XP_003625957.1|/0/Beta-xylosidase [Medicago truncatula]
[Msa]_12759	14.1267	132.7	2276.14	1393.83	2484.27	1747.04	193.373	1184.59	351.137	657.087	558.87	-	-	-	-	gi|357488225|ref|XP_003614400.1|/2.77627e-107/Cytochrome P450 likeTBP [Medicago truncatula]		[Msa]_24049	0.346667	3.09333	2.53333	2.28	1.48333	1.69333	K04733|1|2e-135|484|cit:102617024|interleukin-1 receptor-associated kinase 4 [EC:2.7.11.1]	-	GO:0030247//polysaccharide binding;GO:0005524//ATP binding;GO:0004674//protein serine/threonine kinase activity	GO:0006468//protein phosphorylation	gi|357448677|ref|XP_003594614.1|/0/Wall-associated receptor kinase-like protein [Medicago truncatula]		[Msa]_22238	1.38667	0	0	0	0	0	K00695|1|0.0|1428|mtr:MTR_4g124660|sucrose synthase [EC:2.4.1.13]	-	GO:0016157//sucrose synthase activity	GO:0009058//biosynthetic process;GO:0005985//sucrose metabolic process	gi|3915046|sp|O65026.1|SUSY_MEDSA/0/RecName: Full=Sucrose synthase; AltName: Full=Sucrose-UDP glucosyltransferase [Medicago sativa]
[Msa]_46595	2.91333	15.75	14.62	20.8667	29.2367	25.4533	12.5133	17.18	17.6967	17.79	14.4833	K03671|1|2e-39|164|smo:SELMODRAFT_16645|thioredoxin 1	-	GO:0009055//electron carrier activity;GO:0015035//protein disulfide oxidoreductase activity	GO:0045454//cell redox homeostasis;GO:0006662//glycerol ether metabolic process	gi|357508625|ref|XP_003624601.1|/7.92411e-163/Thioredoxin-like protein [Medicago truncatula]		[Msa]_24211	1.36	0.01	0.01	0.01	0.01	0.01	K03696|1|0.0|1187|cam:101489433|ATP-dependent Clp protease ATP-binding subunit ClpC	-	-	-	gi|657395341|gb|KEH35688.1|/0/ATP-dependent Clp protease ATP-binding subunit [Medicago truncatula]		[Msa]_22280	0.176667	1.30333	1.89	2.09333	1.39	1.10667	K06662|1|3e-13|53.5|vvi:100255852|cell cycle checkpoint protein	-	-	-	gi|657402988|gb|KEH41857.1|/0/Myb/SANT-like DNA-binding domain protein [Medicago truncatula]
[Msa]_34246	1.59667	6.88	10.14	6.50333	15.1067	9.23	20.7767	17.6367	7.14333	8.35333	7.78667	K02982|1|3e-108|384|mtr:MetrCp021|small subunit ribosomal protein S3	GO:0015935//small ribosomal subunit;GO:0009507//chloroplast	GO:0003735//structural constituent of ribosome;GO:0019843//rRNA binding	GO:0006412//translation	gi|543174051|gb|AGV52567.1|/4.90857e-108/ribosomal protein S3 (chloroplast) [Medicago truncatula f. tricycla]		[Msa]_25972	0.01	1.87333	2.67667	3.62667	8.43	3.65	K13463|1|0.0|1189|mtr:MTR_3g070140|coronatine-insensitive protein 1	-	-	-	gi|357461151|ref|XP_003600857.1|/0/Coronatine-insensitive [Medicago truncatula]		[Msa]_22321	1.39333	0	0	0	0.03	0.32	-	-	-	-	-
[Msa]_50908	0.763333	7.11	13.9733	16.8733	7.09667	3.83333	6.59	28.8533	24.3167	9.53	5.52	-	-	-	-	gi|407031681|gb|AFS68382.1|/1.0192e-64/cold-inducible dehydrin variant K3-A, partial [Medicago sativa]		[Msa]_26409	0.0866667	24.7133	7.34	2.29	1.02333	1.56667	K08332|1|3e-52|207|smo:SELMODRAFT_51906|vacuolar protein 8	-	-	-	gi|357477381|ref|XP_003608976.1|/0/U-box domain-containing protein [Medicago truncatula]		[Msa]_22346	0.113333	3.18	1.35667	1.63667	1.11333	1.70333	K04459|1|0.0|447|gmx:100782633|dual specificity MAP kinase phosphatase [EC:3.1.3.16 3.1.3.48]	-	-	-	gi|657394786|gb|AES72146.2|/0/MAPK phosphatase [Medicago truncatula]
[Msa]_43264	1.60667	8.43	33.5167	35.3767	29.93	14.3467	11.6567	36.5867	38.7067	20.9567	14.4533	-	-	-	-	gi|657389694|gb|KEH31350.1|/0/stress up-regulated Nod 19 protein [Medicago truncatula]		[Msa]_26800	0.226667	3.08333	1.15	2.77667	2.27333	2.08333	K12881|1|4e-80|244|pvu:PHAVU_001G230200g|THO complex subunit 4	-	GO:0097159//organic cyclic compound binding;GO:1901363//heterocyclic compound binding	-	gi|593800694|ref|XP_007163384.1|/2.39917e-79/hypothetical protein PHAVU_001G230200g [Phaseolus vulgaris]		[Msa]_2286	0.32	1.35	2.50667	3.00667	2.04667	1.64	K12619|1|3e-94|291|obr:102707106|5'-3' exoribonuclease 2 [EC:3.1.13.-];K13963|4|2e-91|195|jcu:105640284|serpin B	-	-	-	gi|147864012|emb|CAN81130.1|/0/hypothetical protein VITISV_003944 [Vitis vinifera]
[Msa]_52717	0.186667	9.80667	31.53	29.1467	7.70333	5.24	11.3167	37.61	39.8567	11.56	8.03	-	-	-	-	gi|407031683|gb|AFS68383.1|/6.5243e-26/cold-inducible dehydrin variant K3-B, partial [Medicago sativa]		[Msa]_27135	1.64333	0.01	0.01	0.01	0.01	0.01	K10529|1|0.0|1171|cam:101490863|alpha-dioxygenase [EC:1.-.-.-]	-	-	-	gi|657380815|gb|KEH24892.1|/0/pathogen-inducible alpha-dioxygenase [Medicago truncatula]		[Msa]_23121	1.35667	0	0	0.143333	0	0	K01687|1|9e-21|103|cvr:CHLNCDRAFT_58991|dihydroxy-acid dehydratase [EC:4.2.1.9];K14950|2|2e-13|79.0|mdm:103402360|cation-transporting ATPase 13A1 [EC:3.6.3.-]	-	-	-	gi|657395705|gb|AES73629.2|/0/clathrin assembly plant-like protein, putative [Medicago truncatula]
[Msa]_52223	1.14667	7.87	6.35	6.34333	5.55	9.04333	14.4667	14.0267	10.19	6.42333	8.16	-	-	-	GO:0006950//response to stress;GO:0009415//response to water	gi|357467405|ref|XP_003603987.1|/9.96768e-33/Dehydrin [Medicago truncatula]		[Msa]_29195	0.656667	5.03	3.47667	4.88	2.91667	4.7	-	-	-	-	gi|355491606|gb|AES72809.1|/0/TLD-domain nucleolar protein [Medicago truncatula]		[Msa]_24320	0.243333	1.50667	1.03333	1.23667	1.03667	1.23	K08331|1|0.0|989|mtr:MTR_5g068710|autophagy-related protein 13	GO:0005737//cytoplasm	GO:0004812//aminoacyl-tRNA ligase activity;GO:0005524//ATP binding	GO:0006418//tRNA aminoacylation for protein translation	gi|657385257|gb|KEH28145.1|/0/autophagy-related protein [Medicago truncatula]
[Msa]_23301	1.14333	7.32333	13.49	28.4067	25.26	16.2467	4.79333	17.7167	24.25	22.3867	18.3067	-	-	-	-	gi|358347278|ref|XP_003637686.1|/0/Protein tolB [Medicago truncatula]		[Msa]_29701	1.08	4.39	5.04333	7.65667	17.32	15.3267	-	-	GO:0016301//kinase activity	GO:0016310//phosphorylation	gi|357477103|ref|XP_003608837.1|/8.16242e-149/SNF1-related protein kinase regulatory subunit gamma [Medicago truncatula]		[Msa]_24551	3.14667	0	0.0666667	0.0166667	0.0166667	0.596667	K01265|1|4e-44|180|olu:OSTLU_28526|methionyl aminopeptidase [EC:3.4.11.18];K13172|2|5e-13|77.4|pxb:103937106|serine/arginine repetitive matrix protein 2	-	-	-	gi|545372419|ref|XP_005650680.1|/3.44827e-55/proliferation-associated protein 1 [Coccomyxa subellipsoidea C-169]
[Msa]_41138	16.8267	146.25	1455.22	850.103	2153.51	1268.9	137.31	864.95	212.807	460.29	359.187	K16281|1|9e-07|56.2|osa:9271064|RING-H2 zinc finger protein RHA1	-	-	-	gi|357488215|ref|XP_003614395.1|/1.08146e-53/hypothetical protein MTR_5g051140 [Medicago truncatula]		[Msa]_30105	2.41333	0.186667	0.166667	0.283333	0.146667	0.35	-	-	-	-	gi|657378596|gb|AES79874.2|/8.98791e-165/plant/F17O14-7 protein [Medicago truncatula]		[Msa]_25392	5.91333	0.0166667	0.0666667	0.0333333	0.0766667	1.4	K14306|1|8e-14|70.5|rcu:RCOM_1609340|nuclear pore complex protein Nup62	-	-	-	gi|226491348|ref|NP_001142253.1|/0/uncharacterized protein LOC100274422 [Zea mays]
[Msa]_49361	3.65333	38.8967	43.3767	38.7033	23.3633	17.07	35.7567	41.6667	35.7767	24.3233	16.0767	K08869|1|7e-29|128|cre:CHLREDRAFT_165812|aarF domain-containing kinase;K17613|2|4e-15|82.8|mpp:MICPUCDRAFT_55883|calcineurin-binding protein cabin-1;K01184|3|3e-09|63.5|obr:102702858|polygalacturonase [EC:3.2.1.15]	-	GO:0003677//DNA binding;GO:0003682//chromatin binding	-	gi|358346346|ref|XP_003637230.1|/4.83209e-137/DnaJ homolog subfamily C member [Medicago truncatula]		[Msa]_30229	0.293333	1.32	1.22	1.59333	1.45667	1.42667	K01961|1|0.0|474|vvi:100251795|acetyl-CoA carboxylase, biotin carboxylase subunit [EC:6.4.1.2 6.3.4.14]	GO:0009941//chloroplast envelope;GO:0005829//cytosol;GO:0009570//chloroplast stroma	GO:0003989//acetyl-CoA carboxylase activity;GO:0004075//biotin carboxylase activity;GO:0046872//metal ion binding;GO:0005524//ATP binding	GO:0009611//response to wounding;GO:0016126//sterol biosynthetic process;GO:0009805//coumarin biosynthetic process;GO:0009825//multidimensional cell growth;GO:0043481//anthocyanin accumulation in tissues in response to UV light;GO:0048767//root hair elongation;GO:0006633//fatty acid biosynthetic process;GO:0006084//acetyl-CoA metabolic process;GO:0000271//polysaccharide biosynthetic process;GO:00…	gi|297736021|emb|CBI24059.3|/0/unnamed protein product [Vitis vinifera]		[Msa]_25981	0.513333	2.55667	4.81333	2.58	4.63333	5.79	K01177|1|6e-40|107|sly:101259175|beta-amylase [EC:3.2.1.2]	-	GO:0016161//beta-amylase activity	GO:0000272//polysaccharide catabolic process	gi|357447457|ref|XP_003594004.1|/3.59705e-134/Beta-amylase [Medicago truncatula]
[Msa]_51025	0.386667	14.51	44.9833	33.9	6.73333	4.13	19.9467	62.0433	44.5367	13.4367	4.91333	K11593|1|4e-08|46.2|bdi:100834773|eukaryotic translation initiation factor 2C;K18998|3|8e-07|44.3|brp:103859271|RNA polymerase II C-terminal domain phosphatase-like 1/2 [EC:3.1.3.16];K14411|5|5e-06|46.2|sly:101264892|RNA-binding protein Musashi	-	-	-	gi|161897783|gb|ABX80061.1|/7.18179e-57/cold-acclimation specific protein 30 [Medicago falcata]		[Msa]_31742	0.0633333	1.11667	1.61	2.01667	2.76333	1.92667	K12124|1|0.0|742|mtr:MTR_1g098160|GIGANTEA	-	-	-	gi|657405074|gb|AES62299.2|/0/gigantea protein 1B [Medicago truncatula]		[Msa]_26339	4.08	0	0.173333	0.03	0.07	0.81	K00615|1|4e-166|427|pvu:PHAVU_003G037400g|transketolase [EC:2.2.1.1]	-	-	-	gi|301121282|ref|XP_002908368.1|/0/transketolase [Phytophthora infestans T30-4]
[Msa]_49161	2.46333	23.42	56.0367	86.8567	181.987	151.34	23.39	104.367	65.5267	135.56	116.83	K09286|1|3e-31|136|crb:CARUB_v10010478mg|EREBP-like factor	-	-	-	gi|657381962|gb|KEH25914.1|/1.40111e-171/AP2 domain class transcription factor [Medicago truncatula]		[Msa]_31766	1.68333	0.01	0.203333	0.12	0.01	0.01	K11855|1|8e-44|179|bvg:104906049|ubiquitin carboxyl-terminal hydrolase 36/42 [EC:3.4.19.12];K03006|3|2e-41|171|zma:103647659|DNA-directed RNA polymerase II subunit RPB1 [EC:2.7.7.6]	-	-	-	gi|3818416|gb|AAD03487.1|/0/proline-rich cell wall protein [Medicago sativa]		[Msa]_26472	0.163333	1.02333	4.60667	3	5.72	3.87667	-	-	-	-	gi|357479739|ref|XP_003610155.1|/0/Calmodulin-binding protein [Medicago truncatula]
[Msa]_18121	0.48	4.04667	5.98667	6.32333	5.12333	2.40667	6.44667	6.36333	8.42	5.43667	6.11333	-	-	-	-	gi|657389694|gb|KEH31350.1|/2.85329e-150/stress up-regulated Nod 19 protein [Medicago truncatula]		[Msa]_32023	10.5067	54.3033	141.24	117.64	460.56	339.763	-	-	-	-	gi|357488225|ref|XP_003614400.1|/2.34998e-93/Cytochrome P450 likeTBP [Medicago truncatula]		[Msa]_26491	1.11	6.74	5.67	8.75	5.34333	5.98667	K14432|1|0.0|592|mtr:MTR_3g101780|ABA responsive element binding factor	-	GO:0003700//transcription factor activity, sequence-specific DNA binding;GO:0043565//sequence-specific DNA binding	GO:0006355//regulation of transcription, DNA-templated	gi|357465529|ref|XP_003603049.1|/0/ABSCISIC ACID-INSENSITIVE 5-like protein [Medicago truncatula]
[Msa]_46553	7.35667	39.2933	102.277	93.69	63.08	51.2	41	118.457	55.93	52.5233	58.8633	K13126|1|4e-10|67.0|fve:101312606|polyadenylate-binding protein;K02437|2|2e-08|61.2|pxb:103941124|glycine cleavage system H protein;K05941|3|1e-07|58.5|mdm:103435918|glutathione gamma-glutamylcysteinyltransferase [EC:2.3.2.15];K00162|4|6e-07|56.2|obr:102719045|pyruvate dehydrogenase E1 component beta subunit [EC:1.2.4.1]	-	GO:0003677//DNA binding	GO:0006355//regulation of transcription, DNA-templated	gi|357464803|ref|XP_003602683.1|/1.32132e-169/NAC-domain protein [Medicago truncatula]		[Msa]_32098	0.01	3.59333	1.00667	2.20333	2.17333	1.46	K01652|1|2e-11|71.6|sly:101253806|acetolactate synthase I/II/III large subunit [EC:2.2.1.6];K12486|2|9e-08|59.7|atr:18435910|stromal membrane-associated protein;K14304|3|1e-07|59.3|csl:COCSUDRAFT_56339|nuclear pore complex protein Nup85	-	-	-	gi|357514731|ref|XP_003627654.1|/0/Extended synaptotagmin-3 [Medicago truncatula]		[Msa]_27270	0	1.04	1.28	1.04667	1.18667	1.16	-	-	-	-	gi|657406140|gb|KEH44547.1|/0/hypothetical protein MTR_1g116875 [Medicago truncatula]
[Msa]_46326	0.32	19.0433	5.50333	6.77333	2.16333	1.67333	31.6433	8.91	2.55667	2.22667	2.20667	K04733|1|2e-67|257|pvu:PHAVU_002G115900g|interleukin-1 receptor-associated kinase 4 [EC:2.7.11.1];K00924|5|1e-66|254|ath:AT4G35600|	-	GO:0005524//ATP binding;GO:0004674//protein serine/threonine kinase activity	GO:0006468//protein phosphorylation	gi|357484107|ref|XP_003612340.1|/2.26036e-128/Serine/threonine protein kinase [Medicago truncatula]		[Msa]_32750	1.50667	0.01	0.0566667	0.196667	0.06	0.01	K12472|1|5e-15|83.2|bvg:104885038|epidermal growth factor receptor substrate 15	-	-	-	gi|502149163|ref|XP_004507416.1|/5.41764e-109/PREDICTED: BURP domain-containing protein 9-like [Cicer arietinum]		[Msa]_27597	9.55667	0.0166667	0.123333	0	0.0533333	2.24333	-	-	-	-	-
[Msa]_44495	0.0966667	25.07	58.2267	68.0067	36.6933	38.1033	17.1933	60.7533	39.6433	24.84	16.5367	K13126|1|2e-08|61.2|fve:101312606|polyadenylate-binding protein;K05941|2|5e-07|57.0|mdm:103435918|glutathione gamma-glutamylcysteinyltransferase [EC:2.3.2.15];K02437|3|6e-07|56.6|pxb:103941124|glycine cleavage system H protein;K00162|4|3e-06|54.3|obr:102719045|pyruvate dehydrogenase E1 component beta subunit [EC:1.2.4.1]	-	GO:0003677//DNA binding	GO:0006355//regulation of transcription, DNA-templated	gi|657373824|gb|KEH19435.1|/0/NAC transcription factor-like protein [Medicago truncatula]		[Msa]_33254	0.0633333	2.91	2.08333	2.04	1.34333	1.32	K04730|1|3e-177|622|mtr:MTR_1g031200|interleukin-1 receptor-associated kinase 1 [EC:2.7.11.1]	-	GO:0030247//polysaccharide binding;GO:0005524//ATP binding;GO:0004674//protein serine/threonine kinase activity	GO:0006468//protein phosphorylation	gi|357438747|ref|XP_003589650.1|/0/serine/threonine protein kinase [Medicago truncatula]		[Msa]_27914	0.416667	2.36667	3.02	2.10667	4.67	4.95	-	-	-	-	gi|357469919|ref|XP_003605244.1|/0/Ubiquitin and WLM domain-containing protein [Medicago truncatula]
[Msa]_50611	0.12	6.04333	42.18	51.3267	20.81	7.76667	9.29667	36.6167	59.0933	29.5367	20.1333	K14411|1|7e-10|65.1|obr:102718586|RNA-binding protein Musashi;K12741|2|2e-09|63.9|sly:101259124|heterogeneous nuclear ribonucleoprotein A1/A3	-	-	-	gi|374110440|gb|AEV52286.2|/1.61306e-151/Y2K4 dehydrin variant G3, partial [Medicago sativa]		[Msa]_34311	1.07333	0.01	0.01	0.01	0.01	0.173333	K00615|1|0.0|617|mtr:MTR_5g059410|transketolase [EC:2.2.1.1]	-	GO:0004802//transketolase activity	GO:0008152//metabolic process	gi|357445031|ref|XP_003592793.1|/0/Transketolase [Medicago truncatula]		[Msa]_27942	16.02	0.0533333	0.483333	0.0866667	0.236667	1.95333	K02184|1|6e-31|120|sot:102593556|formin 2	-	-	-	gi|657397184|gb|KEH36994.1|/8.41859e-40/Lipid transfer protein [Medicago truncatula]
[Msa]_24137	0	8.39667	4.50667	6.37667	10.9167	1.46	14.2833	8.13	14.5433	7.59	3.12333	K15979|1|0.0|1375|mtr:MTR_3g098420|staphylococcal nuclease domain-containing protein 1	GO:0016442//RISC complex	GO:0016788//hydrolase activity, acting on ester bonds;GO:0003676//nucleic acid binding	GO:0031047//gene silencing by RNA	gi|357464897|ref|XP_003602730.1|/0/nuclease domain-containing protein [Medicago truncatula]		[Msa]_34680	0.01	1.89333	1.10667	2.79333	3.51333	3.09667	K03942|1|0.0|1039|mtr:MTR_1g042300|NADH dehydrogenase (ubiquinone) flavoprotein 1 [EC:1.6.5.3 1.6.99.3]	-	-	-	gi|357439369|ref|XP_003589961.1|/0/NADH-quinone oxidoreductase subunit F [Medicago truncatula]		[Msa]_28033	0.253333	3.18	4.58333	3.71333	1.71667	1.57333	K14513|1|1e-35|152|mtr:MTR_2g062640|ethylene-insensitive protein 2;K14487|2|2e-18|95.5|mtr:MTR_5g016310|auxin responsive GH3 gene family;K03283|3|1e-16|89.0|mtr:MTR_2g101470|heat shock 70kDa protein 1/8;K06758|3|1e-16|89.0|mtr:MTR_2g101470|L1 cell adhesion molecule like protein;K00873|4|5e-15|84.0|gmx:100804313|pyruvate kinase [EC:2.7.1.40];K08238|5|6e-15|83.6|mtr:MTR_8g058450|xyloglucan 6-xylosy…	-	-	-	gi|388490808|gb|AFK33470.1|/5.00501e-101/unknown [Medicago truncatula]
[Msa]_47409	8.08	33.1567	90.7133	68.04	52.1967	46.9933	40.1033	107.117	45.2267	59.48	49.8833	K13126|1|3e-10|67.0|fve:101312606|polyadenylate-binding protein;K02437|2|2e-08|61.2|pxb:103941124|glycine cleavage system H protein;K05941|3|1e-07|58.5|mdm:103435918|glutathione gamma-glutamylcysteinyltransferase [EC:2.3.2.15];K00162|4|6e-07|56.2|obr:102719045|pyruvate dehydrogenase E1 component beta subunit [EC:1.2.4.1]	-	GO:0003677//DNA binding	GO:0006355//regulation of transcription, DNA-templated	gi|357464803|ref|XP_003602683.1|/8.08506e-175/NAC-domain protein [Medicago truncatula]		[Msa]_35063	0.323333	1.86333	1.91667	2.05333	1.42667	1.53333	-	-	-	-	gi|657378828|gb|AES80491.2|/1.982e-16/copine protein, putative [Medicago truncatula]		[Msa]_28358	0.21	1.06	1.53	2.27	1.14667	1.53333	K03509|1|2e-25|118|zma:103640146|DNA polymerase eta [EC:2.7.7.7];K08176|2|4e-07|57.8|mdm:103410018|MFS transporter, PHS family, inorganic phosphate transporter	-	-	-	gi|657393992|gb|KEH34744.1|/0/transferring glycosyl group transferase [Medicago truncatula]
[Msa]_51410	0.05	7.22667	24.2767	18.6133	4.55333	1.61333	10.95	40.8733	29.91	9.12	2.09667	-	-	-	-	gi|374110440|gb|AEV52286.2|/7.60373e-61/Y2K4 dehydrin variant G3, partial [Medicago sativa]		[Msa]_35146	1.60667	0.02	0.01	0.196667	0.01	0.09	K00423|1|5e-172|322|pmum:103319834|L-ascorbate oxidase [EC:1.10.3.3]	-	-	-	gi|657401280|gb|KEH40258.1|/0/multi-copper oxidase-like protein [Medicago truncatula]		[Msa]_28894	0.03	1.73667	3.65	4.08	1.18667	1.39	K14508|1|0.0|426|gmx:100217338|regulatory protein NPR1	-	-	-	gi|351726319|ref|NP_001238658.1|/0/NPR1-1 protein [Glycine max]
[Msa]_46105	0.626667	14.35	17.0767	26.8367	18.3033	23.6933	8.66	23.5167	17.94	18.2167	18.4933	K13126|1|8e-13|75.9|fve:101312606|polyadenylate-binding protein;K00162|2|3e-10|67.4|obr:102719045|pyruvate dehydrogenase E1 component beta subunit [EC:1.2.4.1];K05941|3|5e-07|56.6|mdm:103435918|glutathione gamma-glutamylcysteinyltransferase [EC:2.3.2.15]	-	GO:0003677//DNA binding	GO:0006355//regulation of transcription, DNA-templated	gi|357508607|ref|XP_003624592.1|/0/NAC domain transcription factor [Medicago truncatula]		[Msa]_35968	8.25667	39.7	61.49	64.3767	98.3667	61.3233	K08150|1|3e-55|209|vvi:100268023|MFS transporter, SP family, solute carrier family 2 (myo-inositol transporter), member 13	GO:0016021//integral component of membrane	GO:0022891//substrate-specific transmembrane transporter activity;GO:0032440//2-alkenal reductase [NAD(P)] activity	GO:0055114//oxidation-reduction process;GO:0055085//transmembrane transport;GO:0008643//carbohydrate transport	gi|657383685|gb|KEH27346.1|/0/sugar porter (SP) family MFS transporter [Medicago truncatula]		[Msa]_29027	0.203333	1.76	1.46	1.77667	1.17333	1.15	K15015|1|3e-144|479|cam:101506454|solute carrier family 32 (vesicular inhibitory amino acid transporter)	-	-	-	gi|657402487|gb|KEH41375.1|/1.42073e-165/transmembrane amino acid transporter family protein [Medicago truncatula]
[Msa]_40347	1.67	6.82667	10.63	15.02	16.2767	8.26333	13.1833	14.05	16.47	18.8267	13.4367	-	-	-	-	gi|217071872|gb|ACJ84296.1|/4.23313e-48/unknown [Medicago truncatula]		[Msa]_36144	2.05	10.85	20.8467	24.7667	14.83	11.4733	K00889|1|1e-32|142|egu:105052796|1-phosphatidylinositol-4-phosphate 5-kinase [EC:2.7.1.68]	-	-	-	gi|657389976|gb|KEH31599.1|/0/MORN repeat protein [Medicago truncatula]		[Msa]_29081	2.72333	0	0	0	0.473333	0	K07238|1|2e-11|72.0|rcu:RCOM_1577360|zinc transporter, ZIP family	GO:0016020//membrane	GO:0046873//metal ion transmembrane transporter activity	GO:0030001//metal ion transport;GO:0055085//transmembrane transport	gi|357506723|ref|XP_003623650.1|/0/ZIP transporter [Medicago truncatula]
[Msa]_46401	0.21	2.94	9.26	6.84667	2.57667	2.72667	5.68667	17.5433	12.7167	3.84	2.06	K09338|1|3e-130|466|mtr:MTR_8g026960|homeobox-leucine zipper protein	GO:0005634//nucleus	GO:0003700//transcription factor activity, sequence-specific DNA binding;GO:0000976//transcription regulatory region sequence-specific DNA binding	GO:0006355//regulation of transcription, DNA-templated	gi|409191774|gb|AFV30231.1|/3.22903e-135/homeobox-leucine zipper protein [Medicago sativa]		[Msa]_36844	0.406667	1.69667	6.41	15.2367	8.49333	12.95	K01762|1|0.0|504|mtr:MTR_7g079080|1-aminocyclopropane-1-carboxylate synthase [EC:4.4.1.14]	-	-	-	gi|657378754|gb|AES80302.2|/0/1-aminocyclopropane-1-carboxylate synthase [Medicago truncatula]		[Msa]_29325	0.856667	3.73333	4.06333	15.01	20.6767	13.38	-	-	-	-	gi|657394647|gb|AES71794.2|/0/zinc metalloproteinase-like protein, putative [Medicago truncatula]
[Msa]_31106	0.46	12.09	13.9	17.7	12.1433	13.1267	10.11	19.4567	11.94	9.45667	8.94333	K13691|1|3e-133|476|mtr:MTR_7g080900|pathogen-inducible salicylic acid glucosyltransferase [EC:2.4.1.-]	-	GO:0016758//transferase activity, transferring hexosyl groups	GO:0008152//metabolic process	gi|124361017|gb|ABN08989.1|/1.78918e-132/UDP-glucuronosyl/UDP-glucosyltransferase [Medicago truncatula]		[Msa]_37131	1.70667	0.01	0.01	0.01	0.01	0.01	K13811|1|0.0|889|cam:101497289|3'-phosphoadenosine 5'-phosphosulfate synthase [EC:2.7.7.4 2.7.1.25]	-	GO:0004781//sulfate adenylyltransferase (ATP) activity	GO:0000103//sulfate assimilation	gi|657405272|gb|KEH43765.1|/0/ATP sulfurylase [Medicago truncatula]		[Msa]_29818	0.466667	2	3.63	2.21	4.29	1.93667	-	-	-	-	gi|355500603|gb|AES81806.1|/0/alpha/beta fold hydrolase [Medicago truncatula]
[Msa]_45552	4.05	16.2733	41.1433	39.2067	48.5033	26.0133	17.7333	36.3967	34.9167	48.5733	29.5167	-	-	-	-	gi|357463289|ref|XP_003601926.1|/0/G protein-coupled receptor-like protein [Medicago truncatula]		[Msa]_37348	0.163333	1.81667	2.59	6.46667	5.04333	5.40333	-	-	-	-	gi|657379789|gb|KEH24085.1|/0/sulfite exporter TauE/SafE family protein [Medicago truncatula]		[Msa]_29858	1.37333	0	0	0.283333	0	0	K12115|1|0.0|317|mtr:MTR_2g036510|clock-associated PAS protein ZTL	GO:0016020//membrane	GO:0005044//scavenger receptor activity;GO:0004871//signal transducer activity	GO:0007165//signal transduction;GO:0006355//regulation of transcription, DNA-templated	gi|357449333|ref|XP_003594943.1|/0/PAS protein ZEITLUPE [Medicago truncatula]
[Msa]_11229	0.36	2.15667	7.22	10.9633	26.38	19.37	1.81333	2.33333	10.1233	18.07	23.8667	K00695|1|0.0|1536|cam:101490898|sucrose synthase [EC:2.4.1.13]	-	-	-	gi|657380149|gb|KEH24408.1|/0/sucrose synthase [Medicago truncatula]		[Msa]_37448	12.39	103.377	112.557	138.08	91.31	77.0633	K01177|1|0.0|1031|cam:101504547|beta-amylase [EC:3.2.1.2]	-	GO:0016161//beta-amylase activity	GO:0000272//polysaccharide catabolic process	gi|657389966|gb|KEH31589.1|/0/beta-amylase [Medicago truncatula]		[Msa]_29969	1.78	0	0	0	0	0	K04460|1|4e-50|200|vvi:100251525|serine/threonine-protein phosphatase 5 [EC:3.1.3.16];K03178|2|2e-24|115|mtr:MTR_5g072460|ubiquitin-activating enzyme E1 [EC:6.2.1.45];K15283|3|1e-17|92.4|cam:101500294|solute carrier family 35, member E1;K16296|4|8e-17|89.7|mtr:MTR_4g021510|serine carboxypeptidase-like clade I [EC:3.4.16.-]	-	-	-	gi|502103259|ref|XP_004492239.1|/1.02001e-167/PREDICTED: serine/threonine-protein phosphatase 7 long form homolog [Cicer arietinum]
[Msa]_18648	0.68	3.91	5.89333	7.07333	6.65	7.00333	8.94	6.90667	6.01333	5.77333	4.74333	K16055|1|0.0|1660|mtr:MTR_4g129270|trehalose 6-phosphate synthase/phosphatase [EC:2.4.1.15 3.1.3.12]	-	GO:0003824//catalytic activity	GO:0005992//trehalose biosynthetic process	gi|357479863|ref|XP_003610217.1|/0/Trehalose-6-phosphate synthase [Medicago truncatula]		[Msa]_38302	0.00666667	3.29667	1.26333	2.93	1.65333	1.12	K14404|1|2e-12|75.1|tcc:TCM_006095|cleavage and polyadenylation specificity factor subunit 4	-	-	-	gi|657375365|gb|KEH20708.1|/0/evolutionarily carboxy-terminal region protein [Medicago truncatula]		[Msa]_30283	1.66	0	0.106667	0	0.09	0	K02132|1|2e-24|115|mtr:MTR_1g006010|F-type H+-transporting ATPase subunit alpha;K02946|4|3e-15|47.0|mtr:MTR_1g006120|small subunit ribosomal protein S10	-	-	-	gi|357479883|ref|XP_003610227.1|/3.05859e-103/Ycf68 [Medicago truncatula]
[Msa]_24058	0.29	2.17333	3.76	3.86333	3.92333	6.25667	2.05333	2.08667	2.56	2.48	2.67667	K12130|1|6e-165|582|gmx:100802674|pseudo-response regulator 5	-	-	-	gi|657372780|gb|KEH18567.1|/0/PRR response regulator [Medicago truncatula]		[Msa]_38464	0.48	3.82333	4.04	3.12667	3.33333	2.43667	K05857|1|0.0|432|pvu:PHAVU_001G243300g|phosphatidylinositol phospholipase C, delta [EC:3.1.4.11]	-	GO:0004871//signal transducer activity;GO:0004435//phosphatidylinositol phospholipase C activity;GO:0005509//calcium ion binding	GO:0006629//lipid metabolic process;GO:0035556//intracellular signal transduction	gi|108248049|emb|CAK32510.1|/0/phospholipase C [Vigna radiata]		[Msa]_30465	0	1.06667	6.51333	10.6267	1.33667	9.66	K06617|1|0.0|1337|mtr:MTR_5g096820|raffinose synthase [EC:2.4.1.82]	-	GO:0003824//catalytic activity	GO:0008152//metabolic process	gi|357495237|ref|XP_003617907.1|/0/Alkaline alpha galactosidase I [Medicago truncatula]
[Msa]_21628	3.15667	16.0867	37.0467	30.73	54.2933	49.73	14.8233	21.7	29.81	40.4367	37.7133	K11279|1|7e-42|173|mtr:MTR_2g039690|nucleosome assembly protein 1-like 1;K03676|2|2e-33|145|gmx:100809924|glutaredoxin 3	-	-	-	gi|124361001|gb|ABN08973.1|/2.66874e-91/Peptidase aspartic, catalytic; Polynucleotidyl transferase, Ribonuclease H fold [Medicago truncatula]		[Msa]_38490	0.453333	4.67333	5.26667	5.56333	3.20667	2.36333	K08869|1|2e-19|98.2|cre:CHLREDRAFT_165812|aarF domain-containing kinase;K17613|2|2e-09|65.1|mpp:MICPUCDRAFT_55883|calcineurin-binding protein cabin-1;K01184|3|6e-09|63.5|obr:102702858|polygalacturonase [EC:3.2.1.15]	-	GO:0003677//DNA binding;GO:0003682//chromatin binding	-	gi|358346346|ref|XP_003637230.1|/2.26075e-70/DnaJ homolog subfamily C member [Medicago truncatula]		[Msa]_31902	1.77	0	0.02	0	0	0.35	K03120|1|8e-84|312|ppp:PHYPADRAFT_115252|transcription initiation factor TFIID TATA-box-binding protein	-	GO:0003677//DNA binding	GO:0006352//DNA-templated transcription, initiation	gi|168003287|ref|XP_001754344.1|/4.41259e-83/TATA-box binding protein, component of TFIID and TFIIIB [Physcomitrella patens]
[Msa]_44106	3.26667	19.19	36.1367	30.6667	42.0567	39.9933	16.9767	17.7633	24.7633	24.9933	34.8867	K00162|1|4e-08|60.5|obr:102719045|pyruvate dehydrogenase E1 component beta subunit [EC:1.2.4.1];K13126|2|3e-07|41.2|fve:101312606|polyadenylate-binding protein;K05941|4|6e-07|56.6|mdm:103435918|glutathione gamma-glutamylcysteinyltransferase [EC:2.3.2.15];K02437|5|8e-07|56.2|pxb:103941124|glycine cleavage system H protein	-	GO:0003677//DNA binding	GO:0006355//regulation of transcription, DNA-templated	gi|357463513|ref|XP_003602038.1|/1.16917e-158/NAC domain protein [Medicago truncatula]		[Msa]_38538	0.01	1.79667	7.43333	9.67667	6.86	12.73	K01177|1|3e-58|227|sly:101259175|beta-amylase [EC:3.2.1.2]	-	GO:0016161//beta-amylase activity	GO:0000272//polysaccharide catabolic process	gi|657396838|gb|KEH36705.1|/9.51804e-170/beta-amylase [Medicago truncatula]		[Msa]_32150	113.563	0.623333	22.2133	19.9033	8.73333	0.32	K02184|1|2e-98|360|sot:102593556|formin 2	-	-	-	gi|657406142|gb|KEH44548.1|/0/pollen protein Ole E I-like protein [Medicago truncatula]
[Msa]_45840	2.95	12.9733	52.6167	38.0967	42.92	57.99	18.0267	26.0633	34.8267	25.0867	37.7333	K14803|1|8e-155|547|cam:101489551|protein phosphatase 2C homolog 2/3 [EC:3.1.3.16]	-	-	-	gi|657391001|gb|KEH32373.1|/6.64317e-171/protein phosphatase 2C-like protein [Medicago truncatula]		[Msa]_39116	0.346667	1.40667	2.00667	4.04	6.56333	2.83333	K14498|1|2e-161|412|cam:101513696|serine/threonine-protein kinase SRK2 [EC:2.7.11.1]	-	GO:0016772//transferase activity, transferring phosphorus-containing groups	-	gi|147788088|emb|CAN62745.1|/7.21934e-146/hypothetical protein VITISV_025025 [Vitis vinifera]		[Msa]_33171	0.386667	1.66667	3.12667	2.50333	2.29333	1.72667	K14432|1|0.0|576|mtr:MTR_3g101780|ABA responsive element binding factor	-	GO:0003700//transcription factor activity, sequence-specific DNA binding;GO:0043565//sequence-specific DNA binding	GO:0006355//regulation of transcription, DNA-templated	gi|357465529|ref|XP_003603049.1|/0/ABSCISIC ACID-INSENSITIVE 5-like protein [Medicago truncatula]
[Msa]_48029	8.61667	50.31	100.857	45.17	75.3	81.6433	49.7067	38.8367	41.6767	57.97	87.15	-	-	-	-	gi|657403156|gb|KEH42017.1|/4.14201e-146/hypothetical protein MTR_1g059890 [Medicago truncatula]		[Msa]_40747	0.403333	2.10333	11.8133	11.6433	20.5733	17.4267	K13496|1|0.0|574|mtr:MTR_7g102450|UDP-glucosyl transferase 73C [EC:2.4.1.-]	-	GO:0016758//transferase activity, transferring hexosyl groups	GO:0008152//metabolic process	gi|388519407|gb|AFK47765.1|/0/unknown [Medicago truncatula]		[Msa]_34232	24.38	0.0733333	0.6	0.116667	0.216667	4.73	K15292|1|8e-09|63.2|gsl:Gasu_61540|syntaxin-binding protein 1;K14306|3|8e-09|63.2|fve:101311423|nuclear pore complex protein Nup62	-	-	-	gi|326498211|dbj|BAJ98533.1|/4.13796e-62/predicted protein [Hordeum vulgare subsp. vulgare]
[Msa]_45504	0.146667	3.27667	13.1467	23.01	16.5633	7.08667	5.41333	16.3667	20.0967	28.86	21.9767	K01835|1|4e-14|80.5|vcn:VOLCADRAFT_92695|phosphoglucomutase [EC:5.4.2.2];K03006|2|7e-12|72.8|bvg:104892665|DNA-directed RNA polymerase II subunit RPB1 [EC:2.7.7.6]	-	-	-	gi|187710977|gb|ACD14089.1|/0/group 3 LEA protein [Medicago sativa]		[Msa]_40850	1.71	0.01	0.01	0.01	0.0933333	0.01	K00327|1|0.0|759|mtr:MTR_4g128020|NADPH-ferrihemoprotein reductase [EC:1.6.2.4]	GO:0005789//endoplasmic reticulum membrane	GO:0003958//NADPH-hemoprotein reductase activity;GO:0005506//iron ion binding;GO:0010181//FMN binding	GO:0055114//oxidation-reduction process	gi|357479647|ref|XP_003610109.1|/0/NADPH cytochrome P450 reductase [Medicago truncatula]		[Msa]_35218	11.41	0.05	0.333333	0.02	0.0766667	1.92667	K00789|1|7e-151|535|gsl:Gasu_03900|S-adenosylmethionine synthetase [EC:2.5.1.6]	-	-	-	gi|545713678|ref|XP_005709142.1|/3.97296e-150/S-adenosylmethionine synthetase [Galdieria sulphuraria]
[Msa]_29852	0.00333333	4.04	3.68	4.12	3.77667	4.00333	4.24	6.73	1.83667	3.05667	1.52667	K00558|1|1e-07|59.3|mtr:MTR_065s0038|DNA (cytosine-5)-methyltransferase 1 [EC:2.1.1.37];K03145|2|6e-07|57.0|mpp:MICPUCDRAFT_54753|transcription elongation factor S-II	-	GO:0003677//DNA binding	GO:0006351//transcription, DNA-templated	gi|357481593|ref|XP_003611082.1|/0/BAH and coiled-coil domain-containing protein [Medicago truncatula]		[Msa]_41221	0.716667	3.14333	22.5967	13.2267	12.5233	20.6267	-	-	-	-	gi|357488213|ref|XP_003614394.1|/1.22049e-139/hypothetical protein MTR_5g051130 [Medicago truncatula]		[Msa]_35271	1.28333	0	0	0	0	0	K00873|1|0.0|972|mtr:MTR_7g100760|pyruvate kinase [EC:2.7.1.40]	-	GO:0004743//pyruvate kinase activity;GO:0030955//potassium ion binding;GO:0000287//magnesium ion binding	GO:0016310//phosphorylation;GO:0006096//glycolytic process	gi|357510595|ref|XP_003625586.1|/0/Pyruvate kinase [Medicago truncatula]
[Msa]_50931	0.643333	8.37333	55.0567	74.8133	83.88	80.0567	7.79333	42.8367	35.9833	44.62	40.7967	K09422|1|4e-142|504|mtr:MTR_1g086510|myb proto-oncogene protein, plant	-	GO:0003677//DNA binding;GO:0003682//chromatin binding	-	gi|357442159|ref|XP_003591357.1|/2.29579e-141/Myb-like transcription factor [Medicago truncatula]		[Msa]_43375	0.27	1.52667	3.79333	1.42	1.95667	1.55333	K11816|1|0.0|431|cam:101507290|indole-3-pyruvate monooxygenase [EC:1.14.13.168]	-	-	-	gi|657402278|gb|KEH41176.1|/0/indole-3-pyruvate monooxygenase YUCCA8 [Medicago truncatula]		[Msa]_35430	3.96667	0	0.16	0	0.0733333	0.733333	K11279|1|8e-73|275|zma:542113|nucleosome assembly protein 1-like 1	-	-	GO:0009987//cellular process	gi|413953207|gb|AFW85856.1|/4.32772e-72/hypothetical protein ZEAMMB73_970342 [Zea mays]
[Msa]_29569	0.14	2.87	2.62333	2.56333	3.75333	3.63667	5.85	2.93667	2.87667	2.50667	2.84667	K05857|1|0.0|499|cam:101499385|phosphatidylinositol phospholipase C, delta [EC:3.1.4.11]	-	-	-	gi|84468308|dbj|BAE71237.1|/0/putative phosphoinositide specific phospholipase C [Trifolium pratense]		[Msa]_44202	0.01	2.55333	2.84667	1.25	3.02667	1.49667	K11426|1|3e-87|323|crb:CARUB_v10003657mg|SET and MYND domain-containing protein	-	-	-	gi|355478161|gb|AES59364.1|/0/lipase [Medicago truncatula]		[Msa]_35527	2.45333	0	0.06	0.04	0.04	0.6	K00088|1|1e-142|239|gsl:Gasu_58430|IMP dehydrogenase [EC:1.1.1.205]	-	-	-	gi|326531054|dbj|BAK04878.1|/1.15062e-175/predicted protein [Hordeum vulgare subsp. vulgare]
[Msa]_25771	0.6	4.57333	12.9033	19.6467	15.5533	14.5833	5.42333	18.5967	9.82333	9.44667	13.4467	K13691|1|3e-120|277|mtr:MTR_7g080900|pathogen-inducible salicylic acid glucosyltransferase [EC:2.4.1.-]	-	GO:0016758//transferase activity, transferring hexosyl groups	GO:0008152//metabolic process	gi|124361017|gb|ABN08989.1|/1.51652e-119/UDP-glucuronosyl/UDP-glucosyltransferase [Medicago truncatula]		[Msa]_45026	2.26	13.0333	93.15	142.62	130.323	95.5633	K12338|1|3e-150|281|vvi:100260080|anthocyanidin 3-O-glucoside 5-O-glucosyltransferase [EC:2.4.1.298]	-	GO:0016758//transferase activity, transferring hexosyl groups	GO:0008152//metabolic process	gi|357462847|ref|XP_003601705.1|/0/O-glucosyltransferase [Medicago truncatula]		[Msa]_35811	17.1	0.0333333	0.396667	0.02	0.153333	2.5	K02132|1|2e-148|281|gsl:Gasu_04200|F-type H+-transporting ATPase subunit alpha	-	-	-	gi|326516490|dbj|BAJ92400.1|/4.73075e-171/predicted protein [Hordeum vulgare subsp. vulgare]
[Msa]_32790	0.233333	1.79	7.19	5.38333	2.83333	1.27667	2.6	18.4367	4.94667	3.80667	4.18667	K00128|1|7e-134|421|mtr:MTR_3g088150|aldehyde dehydrogenase (NAD+) [EC:1.2.1.3]	-	-	-	gi|357463521|ref|XP_003602042.1|/4.17141e-133/Aldehyde dehydrogenase family 3 member H1 [Medicago truncatula]		[Msa]_45071	7.59667	33.72	64.7067	46.75	45.79	91.1933	K00162|1|9e-11|69.3|obr:102719045|pyruvate dehydrogenase E1 component beta subunit [EC:1.2.4.1];K05941|2|6e-09|63.2|mdm:103435918|glutathione gamma-glutamylcysteinyltransferase [EC:2.3.2.15];K02437|3|8e-07|56.2|pxb:103941124|glycine cleavage system H protein	-	GO:0003677//DNA binding	GO:0006355//regulation of transcription, DNA-templated	gi|357463513|ref|XP_003602038.1|/5.57092e-164/NAC domain protein [Medicago truncatula]		[Msa]_35827	0.28	1.24667	4.66333	2.5	1.73	1.20667	K00517|1|4e-100|238|eus:EUTSA_v10004070mg|;K11818|3|1e-99|263|aly:ARALYDRAFT_913321|cytochrome P450, family 83, subfamily B, polypeptide 1 [EC:1.14.-.-]	-	GO:0020037//heme binding;GO:0016705//oxidoreductase activity, acting on paired donors, with incorporation or reduction of molecular oxygen;GO:0004497//monooxygenase activity;GO:0005506//iron ion binding;GO:0009055//electron carrier activity	GO:0055114//oxidation-reduction process	gi|356539168|ref|XP_003538072.1|/0/PREDICTED: cytochrome P450 83B1 [Glycine max]
[Msa]_29438	0	10.22	2.65	8.62333	6.27667	4.39333	5.94667	8.35	6.22	2.94333	2.51333	K09553|1|0.0|1084|mtr:MTR_5g012030|stress-induced-phosphoprotein 1	-	-	-	gi|357481949|ref|XP_003611260.1|/0/Stress-induced-phosphoprotein [Medicago truncatula]		[Msa]_45196	1.31667	6.22	11.5	12.5967	7.79667	7.1	-	-	-	-	gi|657379464|gb|KEH23844.1|/0/DUF506 family protein [Medicago truncatula]		[Msa]_36185	0.456667	2.02333	3.18	1.97	2.76667	2.17667	K17573|1|1e-24|115|rcu:RCOM_1436620|meiosis arrest female protein 1	-	-	-	gi|502143147|ref|XP_004505234.1|/0/PREDICTED: uncharacterized protein LOC101505575 [Cicer arietinum]
[Msa]_14835	0.936667	4.23	5.55333	7.01333	7.98667	8.52	5.62333	8.75	7.81	6.00667	8.07	-	-	GO:0003824//catalytic activity	GO:0005992//trehalose biosynthetic process	gi|357479863|ref|XP_003610217.1|/0/Trehalose-6-phosphate synthase [Medicago truncatula]		[Msa]_45379	0.98	9.32	5.32333	6.59	4.54	4.49333	K09419|1|1e-156|553|mtr:MTR_5g017470|heat shock transcription factor, other eukaryote	GO:0005634//nucleus	GO:0003700//transcription factor activity, sequence-specific DNA binding;GO:0043565//sequence-specific DNA binding	GO:0006950//response to stress;GO:0006355//regulation of transcription, DNA-templated	gi|357482929|ref|XP_003611751.1|/8.32066e-156/Heat shock transcription factor [Medicago truncatula]		[Msa]_36708	2.53667	0.02	0.08	0	0.04	0.51	K00574|1|8e-21|67.4|jcu:105632178|cyclopropane-fatty-acyl-phospholipid synthase [EC:2.1.1.79]	-	-	-	gi|397604681|gb|EJK58743.1|/5.51079e-52/hypothetical protein THAOC_21105 [Thalassiosira oceanica]
[Msa]_51404	3.94333	21.6433	23.6267	19.8133	28.25	16.07	56.3467	26.0067	15.9	17.07	18.6467	K13448|1|4e-70|265|mtr:MTR_4g103630|calcium-binding protein CML	-	GO:0005509//calcium ion binding	-	gi|357477123|ref|XP_003608847.1|/2.01159e-69/Calcium-binding protein [Medicago truncatula]		[Msa]_45395	3.59333	19.8833	21.6567	18.5067	31.9433	25.79	-	-	-	-	gi|502147661|ref|XP_004506867.1|/3.43917e-120/PREDICTED: F-box/kelch-repeat protein At1g80440-like [Cicer arietinum]		[Msa]_37308	0	6.03333	1.86	2.53333	1.70333	1.34333	K08145|1|2e-143|510|vvi:100263109|MFS transporter, SP family, solute carrier family 2 (facilitated glucose transporter), member 8;K08150|5|7e-58|226|bvg:104888509|MFS transporter, SP family, solute carrier family 2 (myo-inositol transporter), member 13	GO:0016021//integral component of membrane	GO:0022891//substrate-specific transmembrane transporter activity	GO:0055085//transmembrane transport;GO:0008643//carbohydrate transport	gi|357512087|ref|XP_003626332.1|/0/Sugar transporter ERD6-like protein [Medicago truncatula]
[Msa]_28374	0.41	3.27	2.43333	4.45333	5.03333	3.74667	3.00667	2.92333	4.59667	2.86333	2.14	K14638|1|0.0|909|mtr:MTR_7g088820|solute carrier family 15 (peptide/histidine transporter), member 3/4	GO:0016020//membrane	GO:0005215//transporter activity	GO:0006810//transport	gi|357509215|ref|XP_003624896.1|/0/Peptide transporter PTR5 [Medicago truncatula]		[Msa]_45454	2.82667	21.2633	29.7633	23.7433	15.1433	22.8167	K13264|1|2e-79|273|gmx:100127426|isoflavone 7-O-glucoside-6''-O-malonyltransferase [EC:2.3.1.115]	-	GO:0016747//transferase activity, transferring acyl groups other than amino-acyl groups	-	gi|657376648|gb|AES77678.2|/0/anthocyanin 5-aromatic acyltransferase [Medicago truncatula]		[Msa]_37343	3.49667	0	0.143333	0.02	0.06	0	K01610|1|1e-40|166|cvr:CHLNCDRAFT_56532|phosphoenolpyruvate carboxykinase (ATP) [EC:4.1.1.49]	-	-	-	gi|326497227|dbj|BAK02198.1|/1.03322e-70/predicted protein [Hordeum vulgare subsp. vulgare]
[Msa]_35784	0.26	1.26	1.72333	6.96667	7.16	2.22333	1.64667	1.77	3.68333	5.77	6.63	K06617|1|0.0|1170|cam:101497789|raffinose synthase [EC:2.4.1.82]	-	-	-	gi|657390675|gb|AES91600.2|/0/raffinose synthase or seed inhibition protein [Medicago truncatula]		[Msa]_45842	0.203333	9.81	6.38	9.05667	2.17333	4.24	K01102|1|4e-164|578|pmum:103335189|pyruvate dehydrogenase phosphatase [EC:3.1.3.43]	-	-	-	gi|657405565|gb|KEH44037.1|/0/protein phosphatase 2C family protein [Medicago truncatula]		[Msa]_38035	0.15	1.50667	2.47	1.89	3.41333	4.63	-	-	-	-	gi|355499394|gb|AES80597.1|/3.48891e-150/class I glutamine amidotransferase [Medicago truncatula]
[Msa]_35789	0.31	2.13333	2.11333	4.14	3.21667	2.87	2.15667	3.38333	1.71667	3.02667	2.91333	K00630|1|0.0|589|mtr:MTR_5g029230|glycerol-3-phosphate O-acyltransferase [EC:2.3.1.15]	-	GO:0004366//glycerol-3-phosphate O-acyltransferase activity	GO:0006650//glycerophospholipid metabolic process	gi|357485027|ref|XP_003612801.1|/0/Glycerol-3-phosphate acyltransferase [Medicago truncatula]		[Msa]_46216	0.59	3.81	2.92667	3.26667	3.11333	2.63	K04079|1|3e-15|84.0|pvu:PHAVU_004G050400g|molecular chaperone HtpG;K01915|5|5e-12|73.2|mtr:MTR_2g021250|glutamine synthetase [EC:6.3.1.2]	-	-	-	gi|357488067|ref|XP_003614321.1|/0/F-box/kelch-repeat protein [Medicago truncatula]		[Msa]_38071	0.07	1.79	3.86333	3.46667	1.98667	1.74	K14497|1|0.0|675|mtr:MTR_8g102550|protein phosphatase 2C [EC:3.1.3.16]	-	GO:0046872//metal ion binding;GO:0004722//protein serine/threonine phosphatase activity	GO:0006470//protein dephosphorylation	gi|357520863|ref|XP_003630720.1|/0/Protein phosphatase 2C [Medicago truncatula]
[Msa]_51328	0.37	1.60333	16.24	61.99	50.9567	43.3467	3.44667	27.47	86.2467	89.54	107.17	-	-	-	-	gi|657386375|gb|KEH28711.1|/9.47632e-83/late embryogenesis abundant protein group 3 protein [Medicago truncatula]		[Msa]_46425	7.83667	33.25	50.3467	74.0133	88.94	49.2267	-	-	-	-	gi|357463289|ref|XP_003601926.1|/0/G protein-coupled receptor-like protein [Medicago truncatula]		[Msa]_38114	0.486667	5.11333	17.9433	9.56333	3.67667	2.52333	K13065|1|2e-31|137|tcc:TCM_019813|shikimate O-hydroxycinnamoyltransferase [EC:2.3.1.133]	-	GO:0016747//transferase activity, transferring acyl groups other than amino-acyl groups	-	gi|357492579|ref|XP_003616578.1|/0/BAHD acyltransferase DCR [Medicago truncatula]
[Msa]_16188	0.583333	4.47	3.14667	3.07	5.85333	5.7	2.8	3.37	2.92333	4.64667	3.89667	K16055|1|0.0|595|mtr:MTR_4g129270|trehalose 6-phosphate synthase/phosphatase [EC:2.4.1.15 3.1.3.12]	-	GO:0003824//catalytic activity	GO:0005992//trehalose biosynthetic process	gi|657391288|gb|KEH32572.1|/0/trehalose-6-phosphate synthase domain protein [Medicago truncatula]		[Msa]_46647	0.193333	4.80333	4.67333	2.54667	1.31	1.27667	K09286|1|2e-27|124|ath:AT1G43160|EREBP-like factor	GO:0005634//nucleus	GO:0003700//transcription factor activity, sequence-specific DNA binding;GO:0003677//DNA binding	GO:0006355//regulation of transcription, DNA-templated	gi|357464465|ref|XP_003602514.1|/0/Ethylene-responsive transcription factor ERF110 [Medicago truncatula]		[Msa]_38219	1.56333	6.38333	14.6067	10.4333	8.77333	6.42667	K00011|1|8e-56|219|brp:103857735|aldehyde reductase [EC:1.1.1.21]	-	GO:0016491//oxidoreductase activity	GO:0055114//oxidation-reduction process	gi|357469257|ref|XP_003604913.1|/6.80276e-83/Aldose reductase [Medicago truncatula]
[Msa]_28416	0.933333	6.50333	6.27	7.26333	8.09	9.78667	8.46333	7.73	4.31667	4.79	6.58	K16055|1|0.0|665|mtr:MTR_4g129270|trehalose 6-phosphate synthase/phosphatase [EC:2.4.1.15 3.1.3.12]	-	GO:0003824//catalytic activity	GO:0005992//trehalose biosynthetic process	gi|357479863|ref|XP_003610217.1|/0/Trehalose-6-phosphate synthase [Medicago truncatula]		[Msa]_46719	2.22	10.55	12.4967	9.85667	10.3133	9.44	K19366|1|6e-119|224|cam:101495575|spartin	-	-	-	gi|657388598|gb|KEH30494.1|/6.85866e-166/senescence/dehydration-associated-like protein [Medicago truncatula]		[Msa]_38378	0.783333	10.1033	35.7	15.0067	8.14667	4.24667	K13065|1|5e-23|68.6|pop:POPTR_0005s02810g|shikimate O-hydroxycinnamoyltransferase [EC:2.3.1.133]	-	GO:0016747//transferase activity, transferring acyl groups other than amino-acyl groups	-	gi|357492579|ref|XP_003616578.1|/0/BAHD acyltransferase DCR [Medicago truncatula]
[Msa]_43781	0.456667	11.6	6.17333	5.34667	3.07667	4.04333	22.6767	14.8067	2.76667	2.30333	4.40667	K14861|1|8e-12|72.8|ath:AT1G72270|nucleolar pre-ribosomal-associated protein 1;K07936|4|1e-07|59.3|zma:103637360|GTP-binding nuclear protein Ran	-	-	-	gi|641836477|gb|KDO55441.1|/1.06076e-171/hypothetical protein CISIN_1g041521mg [Citrus sinensis]		[Msa]_46818	0.81	3.55667	5.45667	14.0567	7.87333	12.7867	K09422|1|0.0|679|mtr:MTR_5g029840|myb proto-oncogene protein, plant	-	GO:0003677//DNA binding;GO:0003682//chromatin binding	-	gi|357485141|ref|XP_003612858.1|/0/Myb-like transcription factor [Medicago truncatula]		[Msa]_38622	0.31	1.76333	2.31	3.56	4.95333	4.45	K01507|1|3e-89|330|mtr:MTR_1g068810|inorganic pyrophosphatase [EC:3.6.1.1]	GO:0005737//cytoplasm	GO:0004427//inorganic diphosphatase activity;GO:0000287//magnesium ion binding	GO:0006796//phosphate-containing compound metabolic process	gi|657403517|gb|KEH42359.1|/1.83343e-88/soluble inorganic pyrophosphatase [Medicago truncatula]
[Msa]_26737	0.406667	2.87667	2.72	4.58333	4.09	8.5	6.15	4.82667	8.88	3.44	3.56	K03696|1|0.0|1143|cam:101489433|ATP-dependent Clp protease ATP-binding subunit ClpC	-	-	-	gi|657395341|gb|KEH35688.1|/0/ATP-dependent Clp protease ATP-binding subunit [Medicago truncatula]		[Msa]_47527	4.74667	28.5633	30.88	31.1567	19.95	37.02	K12135|1|2e-08|61.2|aly:ARALYDRAFT_488429|zinc finger protein CONSTANS	GO:0005622//intracellular	GO:0008270//zinc ion binding	-	gi|357453581|ref|XP_003597068.1|/8.55423e-122/Zinc finger protein CONSTANS-like protein [Medicago truncatula]		[Msa]_38906	0	2.43333	3.79333	1.16667	1.20333	1.65	-	GO:0016021//integral component of membrane	-	-	gi|357445631|ref|XP_003593093.1|/0/Transmembrane protein 87B [Medicago truncatula]
[Msa]_25351	0.47	4.38667	2.43333	2.45333	2.57333	5.56667	3.09667	2.95	5.53333	5.84	2.74333	K15501|1|0.0|496|gmx:100802276|serine/threonine-protein phosphatase 6 regulatory subunit 3	-	-	-	gi|356543472|ref|XP_003540184.1|/0/PREDICTED: serine/threonine-protein phosphatase 6 regulatory subunit 3-like [Glycine max]		[Msa]_47536	3.42333	18.7167	21.5667	26.6667	29.16	25.0967	K13424|1|8e-20|99.0|rcu:RCOM_0849600|WRKY transcription factor 33;K18834|3|2e-19|97.8|pmum:103329228|WRKY transcription factor 1	GO:0072686//mitotic spindle;GO:0042729//DASH complex	GO:0043565//sequence-specific DNA binding;GO:0003700//transcription factor activity, sequence-specific DNA binding	GO:0030472//mitotic spindle organization in nucleus;GO:0006355//regulation of transcription, DNA-templated	gi|338173655|gb|AEI83414.1|/4.96518e-177/WRKY transcription factor 56 [Medicago sativa]		[Msa]_38951	26.4467	0.05	0.623333	0.0766667	0.31	4.06	K01251|1|0.0|756|zma:100274418|adenosylhomocysteinase [EC:3.3.1.1]	-	-	-	gi|226496353|ref|NP_001142249.1|/0/uncharacterized protein LOC100274418 [Zea mays]
[Msa]_27995	1.67333	6.83667	21.4767	21.8767	8.46	19.96	9.47667	28.3933	12.6733	11.2	25.8	K03283|1|0.0|1260|cam:101501931|heat shock 70kDa protein 1/8;K06758|1|0.0|1260|cam:101501931|L1 cell adhesion molecule like protein	-	-	-	gi|657388159|gb|KEH30131.1|/0/heat shock cognate 70 kDa protein [Medicago truncatula]		[Msa]_47688	86.1633	11.95	10.7267	15.94	8.83	15.66	K14496|1|4e-109|395|mtr:MTR_3g071740|abscisic acid receptor PYR/PYL family	-	-	-	gi|357461413|ref|XP_003600988.1|/2.14072e-108/Abscisic acid receptor PYL6 [Medicago truncatula]		[Msa]_3909	0.516667	2.90667	3.49	4.55333	2.61333	2.74	K05658|1|1e-139|499|bvg:104905624|ATP-binding cassette, subfamily B (MDR/TAP), member 1 [EC:3.6.3.44];K12619|5|1e-107|268|osa:4349826|5'-3' exoribonuclease 2 [EC:3.1.13.-]	-	-	-	gi|220966830|gb|ACL97383.1|/0/Gag-Pol polyprotein [Medicago truncatula]
[Msa]_47321	0.163333	4.61333	9.04333	15.8333	5.40333	4.32667	4.19333	19.5733	22.4733	9.68667	8.20667	K13098|1|1e-15|85.1|cmo:103497038|RNA-binding protein FUS;K12741|4|1e-15|85.1|aly:ARALYDRAFT_358310|heterogeneous nuclear ribonucleoprotein A1/A3	-	-	-	gi|16224254|gb|AAL15651.1|AF411554_1/0/dehydrin-like protein [Medicago sativa]		[Msa]_48291	3.75	25.68	18.8033	16.2167	18.3467	22.18	-	-	-	-	gi|357465437|ref|XP_003603003.1|/5.22746e-162/Pheromone receptor-like protein [Medicago truncatula]		[Msa]_39199	2.04333	0	0	0	0.343333	0.42	K14515|1|4e-176|334|mtr:MTR_1g012520|EIN3-binding F-box protein	-	-	-	gi|357436981|ref|XP_003588766.1|/2.39991e-175/Ein3-binding f-box protein [Medicago truncatula]
[Msa]_49406	1.7	16.1033	20.0133	18.8933	28.12	36.5567	16.2267	20.4833	12.04	21.7067	34.97	K00162|1|5e-11|69.3|obr:102719045|pyruvate dehydrogenase E1 component beta subunit [EC:1.2.4.1];K13126|2|7e-10|65.5|fve:101312606|polyadenylate-binding protein;K05941|3|3e-09|63.2|mdm:103435918|glutathione gamma-glutamylcysteinyltransferase [EC:2.3.2.15];K02437|4|4e-07|56.2|pxb:103941124|glycine cleavage system H protein	-	GO:0003677//DNA binding	GO:0006355//regulation of transcription, DNA-templated	gi|357463513|ref|XP_003602038.1|/1.02126e-171/NAC domain protein [Medicago truncatula]		[Msa]_48362	6.74667	36.04	68.1567	31.2833	46.3233	51.3433	-	-	-	-	gi|657403156|gb|KEH42017.1|/5.49147e-100/hypothetical protein MTR_1g059890 [Medicago truncatula]		[Msa]_39527	0.836667	4.69	10.57	6.95667	7.95333	7.77	-	-	-	-	gi|657389345|gb|KEH31061.1|/9.49154e-88/plant-specific domain TIGR01615 family protein [Medicago truncatula]
[Msa]_23044	0.336667	3.55667	3.88333	4.03	2.99667	4.47667	4.85667	3.74667	2.69667	2.88	3.26	-	-	-	-	gi|657389573|gb|KEH31229.1|/0/dentin sialophosphoprotein-like protein, putative [Medicago truncatula]		[Msa]_49076	0.246667	1.17	1.66333	2.90333	1.12333	1.14333	K10147|1|6e-17|89.0|ccp:CHC_T00006477001|protein phosphatase 1D [EC:3.1.3.16];K14497|2|2e-11|70.9|gmx:100785905|protein phosphatase 2C [EC:3.1.3.16];K19477|4|1e-10|67.8|smo:SELMODRAFT_440463|cGMP-dependent protein kinase 2 [EC:2.7.11.12]	-	GO:0003824//catalytic activity	GO:0008152//metabolic process	gi|657376875|gb|KEH21866.1|/7.24112e-91/phosphatase 2C family protein [Medicago truncatula]		[Msa]_39558	2.76	0.02	0	0	0	0	-	-	-	-	gi|326531234|dbj|BAK04968.1|/2.58003e-87/predicted protein [Hordeum vulgare subsp. vulgare]
[Msa]_42263	0.213333	8.57	5.69333	2.32	2.32	2.92	13.0233	10.2833	1.3	1.12	3.2	K14861|1|2e-07|49.7|aly:ARALYDRAFT_339448|nucleolar pre-ribosomal-associated protein 1	-	-	-	gi|357449945|ref|XP_003595249.1|/0/hypothetical protein MTR_2g040130 [Medicago truncatula]		[Msa]_49230	0.26	1.40333	3.57333	25.34	29.9133	37.12	-	-	-	-	gi|657389692|gb|KEH31348.1|/1.13379e-165/stress up-regulated Nod 19 protein [Medicago truncatula]		[Msa]_39836	2.77667	0.02	0.0833333	0.04	0.0633333	0.426667	K16298|1|5e-76|281|egr:104454249|serine carboxypeptidase-like clade IV [EC:3.4.16.-]	-	-	-	gi|676385313|ref|XP_009035935.1|/4.26059e-85/hypothetical protein AURANDRAFT_58883 [Aureococcus anophagefferens]
[Msa]_47337	0.0666667	3.25333	16.0833	24.7567	9.76	5.55333	4.25333	9.86667	27.5967	9.82667	11.9833	K12741|1|2e-13|77.4|atr:18435738|heterogeneous nuclear ribonucleoprotein A1/A3;K14411|2|2e-12|74.7|ath:AT4G14300|RNA-binding protein Musashi	-	-	-	gi|374110440|gb|AEV52286.2|/7.67686e-157/Y2K4 dehydrin variant G3, partial [Medicago sativa]		[Msa]_49539	0.413333	4.02	4.57	4.86	2.62333	3.19333	K14432|1|1e-08|61.6|mus:103973799|ABA responsive element binding factor;K09060|2|3e-08|60.1|atr:18439129|plant G-box-binding factor	-	-	-	gi|657400936|gb|KEH40004.1|/2.79407e-73/basic leucine zipper transcription factor [Medicago truncatula]		[Msa]_39906	1.45667	0	0.223333	0	0	0	K08332|1|5e-15|83.6|vcn:VOLCADRAFT_41528|vacuolar protein 8	-	-	-	gi|502084941|ref|XP_004487798.1|/0/PREDICTED: importin subunit alpha-1-like [Cicer arietinum]
[Msa]_28828	0.143333	1.6	1.89	2.8	2.68333	1.66333	1.9	1.9	1.63	2.60333	1.27667	K03136|1|1e-34|149|mdm:103424602|transcription initiation factor TFIIE subunit alpha;K00559|2|2e-33|144|mdm:103423894|sterol 24-C-methyltransferase [EC:2.1.1.41];K01006|3|6e-32|140|mdm:103421861|pyruvate, orthophosphate dikinase [EC:2.7.9.1];K17982|4|1e-31|139|mdm:103450227|geranyllinalool synthase [EC:4.2.3.144];K01623|5|2e-31|138|mdm:103424335|fructose-bisphosphate aldolase, class I [EC:4.1.2.1…	-	GO:0016758//transferase activity, transferring hexosyl groups	GO:0008152//metabolic process	gi|357494127|ref|XP_003617352.1|/4.76274e-104/Glucosyltransferase [Medicago truncatula]		[Msa]_49629	0.01	14.16	12.5567	3.37333	4.77667	10.7933	K13066|1|9e-150|530|cam:101489515|caffeic acid 3-O-methyltransferase [EC:2.1.1.68]	-	GO:0030751;GO:0046983//protein dimerization activity;GO:0033802	GO:0032259//methylation	gi|44887779|sp|P93324.1|CHOMT_MEDSA/8.6384e-160/RecName: Full=Isoliquiritigenin 2'-O-methyltransferase; Short=MsCHMT; AltName: Full=Chalcone O-methyltransferase; Short=ChOMT; AltName: Full=Licodione 2'-O-methyltransferase; Short=MsLMT [Medicago sativa]		[Msa]_40510	0.36	1.57	2.84333	3.55667	3.62	3.24	K07198|1|0.0|530|cam:101513526|5'-AMP-activated protein kinase, catalytic alpha subunit [EC:2.7.11.11]	-	GO:0005524//ATP binding;GO:0004674//protein serine/threonine kinase activity	GO:0006468//protein phosphorylation;GO:0007165//signal transduction	gi|657386175|gb|KEH28547.1|/0/CBL-interacting kinase [Medicago truncatula]
[Msa]_37694	0.413333	2.39	2.40667	4.58333	9.24667	5.57333	2.12	4.33333	6.61667	3.43	2.79333	K00383|1|0.0|804|cam:101506077|glutathione reductase (NADPH) [EC:1.8.1.7]	-	-	-	gi|657381725|gb|KEH25687.1|/0/cytosolic glutathione reductase [Medicago truncatula]		[Msa]_49735	4.44333	28.3033	54.7633	31.6733	20.0567	24.2233	K18045|1|2e-113|409|mtr:MTR_7g079970|tyrosine-protein phosphatase SIW14 [EC:3.1.3.48]	-	GO:0004725//protein tyrosine phosphatase activity	GO:0035335//peptidyl-tyrosine dephosphorylation	gi|357507757|ref|XP_003624167.1|/1.31921e-112/Tyrosine specific protein phosphatase family protein [Medicago truncatula]		[Msa]_40517	11.4333	0	0.32	0.04	0.08	1.65333	K03257|1|3e-150|311|cre:CHLREDRAFT_188942|translation initiation factor 4A	GO:0005829//cytosol;GO:0005730//nucleolus;GO:0009505//plant-type cell wall;GO:0005886//plasma membrane	GO:0003743//translation initiation factor activity;GO:0008026//ATP-dependent helicase activity;GO:0005524//ATP binding	GO:0006413//translational initiation;GO:0046686//response to cadmium ion	gi|298708482|emb|CBJ30606.1|/6.28731e-158/eukaryotic initiation factor 4A [Ectocarpus siliculosus]
[Msa]_40527	0.196667	2.43	58.52	25.6867	123.72	132.263	2.73	119.737	6.95	130.373	114.963	-	-	-	-	gi|703137890|ref|XP_010106597.1|/1.12254e-67/hypothetical protein L484_002552 [Morus notabilis]		[Msa]_49843	0.22	6.46333	3.16667	7.45333	1.01	4.00667	K02147|1|6e-90|279|gmx:100814088|V-type H+-transporting ATPase subunit B	GO:0033180//proton-transporting V-type ATPase, V1 domain	GO:0005524//ATP binding;GO:0016820//hydrolase activity, acting on acid anhydrides, catalyzing transmembrane movement of substances	GO:0046034//ATP metabolic process;GO:0015991//ATP hydrolysis coupled proton transport	gi|356531842|ref|XP_003534485.1|/3.54582e-89/PREDICTED: V-type proton ATPase subunit B 1-like isoform X1 [Glycine max]		[Msa]_41233	1.45333	0	0	0	0	0.276667	K11518|1|1e-26|122|sita:101780547|mitochondrial import receptor subunit TOM40	-	-	-	gi|195610654|gb|ACG27157.1|/5.70902e-63/mitochondrial import receptor subunit TOM40 [Zea mays]
[Msa]_20612	0.286667	3.99667	1.93333	4.24333	3.64333	4.72333	2.41667	2.74667	4.21	7.62	8.49667	K17985|1|0.0|402|cam:101511532|activating molecule in BECN1-regulated autophagy protein 1	-	-	-	gi|657403603|gb|KEH42444.1|/0/transducin/WD-like repeat-protein [Medicago truncatula]		[Msa]_50112	245.897	45.0833	50.87	35.9633	16.3467	46.1033	K14496|1|4e-115|414|mtr:MTR_4g014460|abscisic acid receptor PYR/PYL family	-	-	-	gi|357468541|ref|XP_003604555.1|/2.22505e-114/Abscisic acid receptor PYL4 [Medicago truncatula]		[Msa]_41797	0.0566667	1.24333	1.57333	1.13667	2.51333	1.65	K17535|1|5e-62|239|rcu:RCOM_1599780|serine/threonine-protein kinase TNNI3K [EC:2.7.11.1]	-	-	-	gi|357483963|ref|XP_003612268.1|/6.90668e-126/Dual specificity protein kinase pyk2 [Medicago truncatula]
[Msa]_45527	0.75	4.45333	7.38667	10.8233	8.79333	3.6	4.34667	8.94	10.95	5.34	4.24	K17535|1|4e-52|206|bvg:104895619|serine/threonine-protein kinase TNNI3K [EC:2.7.11.1];K14510|5|2e-42|174|atr:18441414|serine/threonine-protein kinase CTR1 [EC:2.7.11.1]	-	-	-	gi|657380776|gb|KEH24853.1|/0/Serine/Threonine-kinase HT1-like protein [Medicago truncatula]		[Msa]_50223	1.11	18.2233	7.99	5.27667	6.39333	8.04667	-	-	-	-	gi|357443379|ref|XP_003591967.1|/9.40356e-134/hypothetical protein MTR_1g095730 [Medicago truncatula]		[Msa]_41915	0.0466667	8.58	6.16667	3.28667	6.46333	2.89	-	-	-	-	gi|657381712|gb|KEH25674.1|/2.60664e-68/hypothetical protein MTR_6g033455 [Medicago truncatula]
[Msa]_5138	0.59	2.79333	3.95667	3.37	6.68667	3.28333	2.93333	4.63667	3.80333	5.36333	4.60333	K08150|1|1e-25|120|sly:101248490|MFS transporter, SP family, solute carrier family 2 (myo-inositol transporter), member 13	GO:0016021//integral component of membrane	GO:0022891//substrate-specific transmembrane transporter activity	GO:0055085//transmembrane transport	gi|357480831|ref|XP_003610701.1|/1.77125e-146/Hexose transporter [Medicago truncatula]		[Msa]_50342	3.12	12.6933	37.45	31.0867	27.7733	22.0867	K00799|1|4e-115|414|cam:101507299|glutathione S-transferase [EC:2.5.1.18]	-	-	-	gi|657393692|gb|KEH34501.1|/2.03166e-125/glutathione S-transferase, amino-terminal domain protein [Medicago truncatula]		[Msa]_42140	0.65	3.53333	3.12667	3.77	3.71333	4.23667	K11801|1|0.0|746|mtr:MTR_2g020720|WD repeat-containing protein 23	-	-	-	gi|357447537|ref|XP_003594044.1|/0/LEC14B-like protein [Medicago truncatula]
[Msa]_7711	0.37	3.15667	3.28667	2.96	1.95667	2.00333	2.61333	1.85	1.77667	1.67667	1.76	K04730|1|2e-175|540|crb:CARUB_v100197000m|interleukin-1 receptor-associated kinase 1 [EC:2.7.11.1]	-	-	-	gi|657390457|gb|KEH31978.1|/0/LRR receptor-like kinase family protein [Medicago truncatula]		[Msa]_51121	0.01	4.56	199.227	1635.18	548.18	598.477	K01191|1|3e-18|92.8|mdm:103411291|alpha-mannosidase [EC:3.2.1.24]	-	-	-	gi|449474899|ref|XP_004154316.1|/4.92686e-53/PREDICTED: uncharacterized protein LOC101218508, partial [Cucumis sativus]		[Msa]_42164	0.266667	3.03	4.33333	4.28333	3.87333	4.28	K00011|1|9e-81|301|brp:103857735|aldehyde reductase [EC:1.1.1.21]	-	GO:0016491//oxidoreductase activity	GO:0055114//oxidation-reduction process	gi|357469257|ref|XP_003604913.1|/1.31173e-112/Aldose reductase [Medicago truncatula]
[Msa]_26021	0.306667	4.23667	14.0533	19.3933	5.28333	11.01	4.55667	9.49667	6.44333	7.23	14.63	K03283|1|0.0|1260|cam:101501931|heat shock 70kDa protein 1/8;K06758|1|0.0|1260|cam:101501931|L1 cell adhesion molecule like protein	-	-	-	gi|657388159|gb|KEH30131.1|/0/heat shock cognate 70 kDa protein [Medicago truncatula]		[Msa]_51334	0.213333	1.66667	3.06333	2.55	2.58333	1.28333	K14488|1|1e-54|213|mtr:MTR_8g094980|SAUR family protein	-	-	-	gi|357520185|ref|XP_003630381.1|/5.37841e-54/Auxin-induced protein 6B [Medicago truncatula]		[Msa]_42656	7.91667	0.0433333	0.133333	0.0433333	0.0833333	1.61667	K06630|1|3e-41|170|gsl:Gasu_35850|14-3-3 protein epsilon	-	-	-	gi|44917165|dbj|BAD12183.1|/1.12163e-39/14-3-3 i-2 protein [Nicotiana tabacum]
[Msa]_43801	0.643333	2.68333	5.29333	6.73	6.04	9.43	2.87667	3.34333	4.35	2.76333	3.05333	K11253|1|6e-26|119|osa:9266481|histone H3;K15074|2|8e-07|56.2|gsl:Gasu_10470|BTB/POZ domain-containing adapter for CUL3-mediated RhoA degradation protein	-	-	GO:0051260//protein homooligomerization	gi|357480089|ref|XP_003610330.1|/0/BTB/POZ domain-containing protein KCTD6 [Medicago truncatula]		[Msa]_51641	34.6567	146.577	267.78	183.74	182.163	296.997	K03686|1|2e-11|69.7|cre:CHLREDRAFT_134605|molecular chaperone DnaJ	-	-	-	gi|357483785|ref|XP_003612179.1|/5.80676e-84/Chaperone protein dnaJ [Medicago truncatula]		[Msa]_42739	8.66333	0	0.133333	0.02	0.0433333	1.42667	K07374|1|0.0|637|gmx:100796371|tubulin alpha	-	-	-	gi|326527899|dbj|BAJ89001.1|/0/predicted protein [Hordeum vulgare subsp. vulgare]
[Msa]_41187	1.47333	8.07667	17.7667	18.9533	23.8833	23.6533	8.33	9.96333	20.0433	23.34	21.9333	K09286|1|2e-52|207|sly:543711|EREBP-like factor	GO:0005634//nucleus	GO:0003700//transcription factor activity, sequence-specific DNA binding;GO:0003677//DNA binding	GO:0006355//regulation of transcription, DNA-templated	gi|357492825|ref|XP_003616701.1|/0/Ethylene-responsive element binding protein [Medicago truncatula]		[Msa]_51707	2.82333	19.5033	22.81	27.5033	25.6	28.4533	-	-	GO:0003677//DNA binding	GO:0006355//regulation of transcription, DNA-templated	gi|480311182|gb|AGJ76628.1|/3.37273e-28/NAC domain protein NAC3 [Medicago sativa]		[Msa]_43067	0.133333	11.29	7.46	2.42	1.33333	1.31667	K16794|1|1e-50|117|csv:101206723|platelet-activating factor acetylhydrolase IB subunit alpha	-	-	-	gi|657388419|gb|KEH30356.1|/0/transducin/WD40 repeat protein [Medicago truncatula]
[Msa]_10869	0.08	5.17333	32.5633	46.8567	51.4133	36.8733	3.92333	3.07	35.6367	39.2	31.9533	K00695|1|0.0|1536|cam:101490898|sucrose synthase [EC:2.4.1.13]	-	-	-	gi|657380149|gb|KEH24408.1|/0/sucrose synthase [Medicago truncatula]		[Msa]_52758	15.1667	0.403333	0.793333	2.22667	1.07667	0.393333	K13447|1|1e-05|48.9|egu:105042040|respiratory burst oxidase [EC:1.6.3.- 1.11.1.-]	-	GO:0047526;GO:0000166//nucleotide binding	GO:0055114//oxidation-reduction process	gi|19620|emb|CAA41106.1|/7.79605e-32/isoflavone reductase [Medicago sativa]		[Msa]_43393	0.293333	1.57667	1.47667	1.78	1.74667	1.66	-	-	-	-	gi|356512002|ref|XP_003524710.1|/3.75331e-171/PREDICTED: uncharacterized protein LOC100788659 [Glycine max]
[Msa]_16450	0.00666667	2.74	1.30333	1.83333	4.95	5.15667	2.69	1.43667	5.18667	5.13	4.22667	K13171|1|0.0|1160|mtr:MTR_4g064740|serine/arginine repetitive matrix protein 1	-	-	-	gi|657388217|gb|KEH30183.1|/0/SR-rich pre-mRNA splicing activator [Medicago truncatula]		[Msa]_5792	0.01	1.56667	1.45	1.81	2.40333	1.88333	K10581|1|0.0|1930|cam:101499482|ubiquitin-conjugating enzyme E2 O [EC:2.3.2.24]	-	-	-	gi|657405930|gb|KEH44371.1|/0/ubiquitin-conjugating enzyme E2 [Medicago truncatula]		[Msa]_43640	4.67333	19.5433	35.7133	74.5233	89.39	81.5533	K01835|1|3e-14|80.9|vcn:VOLCADRAFT_92695|phosphoglucomutase [EC:5.4.2.2];K03006|3|2e-12|75.1|bvg:104892665|DNA-directed RNA polymerase II subunit RPB1 [EC:2.7.7.6]	-	-	-	gi|187710977|gb|ACD14089.1|/7.54236e-166/group 3 LEA protein [Medicago sativa]
[Msa]_51766	0.12	1.90333	13.2467	60.77	38.07	27.26	2.34	16.39	66.5233	55.8233	56.3467	-	-	-	-	gi|657386375|gb|KEH28711.1|/6.14794e-67/late embryogenesis abundant protein group 3 protein [Medicago truncatula]		[Msa]_6489	0.41	4.73667	2.17667	2.83333	3.08333	2.39667	K11824|1|0.0|1922|cam:101491704|AP-2 complex subunit alpha	-	-	-	gi|657399482|gb|KEH38922.1|/0/adaptor protein complex AP-2, alpha subunit [Medicago truncatula]		[Msa]_44155	3.60667	17.26	89.8133	35.7367	23.63	17.8833	K00128|1|0.0|939|mtr:MTR_3g088150|aldehyde dehydrogenase (NAD+) [EC:1.2.1.3]	-	-	-	gi|657394832|gb|AES72293.2|/0/NAD-dependent aldehyde dehydrogenase family protein [Medicago truncatula]
[Msa]_3917	0.606667	5	6.49	10.7	6.51333	4.79333	5.95	6.34333	3.65667	3.95	6.74667	K05658|1|8e-97|184|bvg:104905624|ATP-binding cassette, subfamily B (MDR/TAP), member 1 [EC:3.6.3.44]	-	GO:0005488//binding	-	gi|651219311|gb|AIC77183.1|/0/polyprotein [Gossypium barbadense]		[Msa]_7466	0.276667	2.04667	2.63667	4.83667	1.77333	2	K01537|1|0.0|1828|cam:101499463|Ca2+-transporting ATPase [EC:3.6.3.8]	-	-	-	gi|16508164|gb|AAL17950.1|/0/type IIB calcium ATPase [Medicago truncatula]		[Msa]_44295	134.117	8.37667	7.59333	16.7167	17.76	18.1833	K01611|1|0.0|671|cam:101499004|S-adenosylmethionine decarboxylase [EC:4.1.1.50]	-	GO:0004014//adenosylmethionine decarboxylase activity	GO:0006557//S-adenosylmethioninamine biosynthetic process;GO:0006597//spermine biosynthetic process;GO:0008295//spermidine biosynthetic process	gi|139478093|gb|ABO77440.1|/0/S-adenosylmethionine decarboxylase [Medicago falcata]
[Msa]_13562	0	1.08	5.82	4.96	14.0867	4.68333	1.6	3.73333	13.3967	19.7433	7.08333	K00695|1|0.0|797|cam:101490898|sucrose synthase [EC:2.4.1.13]	-	-	-	gi|657380149|gb|KEH24408.1|/0/sucrose synthase [Medicago truncatula]		[Msa]_8351	0.286667	7.72333	2.55667	2.47667	1.28333	2.07667	K00434|1|3e-142|507|mtr:MTR_4g061140|L-ascorbate peroxidase [EC:1.11.1.11]	-	GO:0020037//heme binding;GO:0004601//peroxidase activity	GO:0055114//oxidation-reduction process;GO:0006979//response to oxidative stress	gi|357472451|ref|XP_003606510.1|/1.71609e-141/Cytosolic ascorbate peroxidase [Medicago truncatula]		[Msa]_44603	0.3	1.87667	1.98333	2.14	1.67667	1.46667	K07513|1|0.0|789|mtr:MTR_4g022430|acetyl-CoA acyltransferase 1 [EC:2.3.1.16]	-	GO:0016747//transferase activity, transferring acyl groups other than amino-acyl groups	GO:0008152//metabolic process	gi|357469383|ref|XP_003604976.1|/0/3-ketoacyl-CoA thiolase 2, peroxisomal [Medicago truncatula]
[Msa]_39439	0.156667	2.84667	3.81	2.86	7.77	1.55667	1.46667	2.56667	5.45667	5.82667	2.37333	K07198|1|0.0|705|jcu:105633501|5'-AMP-activated protein kinase, catalytic alpha subunit [EC:2.7.11.11]	-	GO:0005524//ATP binding;GO:0004674//protein serine/threonine kinase activity	GO:0006468//protein phosphorylation;GO:0007165//signal transduction	gi|357480107|ref|XP_003610339.1|/0/CBL-interacting protein kinase [Medicago truncatula]		[Msa]_8686	0.346667	2.69	4.57333	7.35	4.29667	4.51667	K16570|1|1e-141|317|mdm:103449689|gamma-tubulin complex component 3;K12619|4|5e-115|416|osa:4349826|5'-3' exoribonuclease 2 [EC:3.1.13.-];K05658|5|5e-112|231|bvg:104905624|ATP-binding cassette, subfamily B (MDR/TAP), member 1 [EC:3.6.3.44]	-	-	-	gi|220966833|gb|ACL97384.1|/0/Gag-Pol polyprotein [Medicago truncatula]		[Msa]_44701	1.07667	4.81667	0	7.98333	4.91667	4.85333	K01647|1|0.0|664|cam:101500149|citrate synthase [EC:2.3.3.1]	-	-	-	gi|657398590|gb|KEH38172.1|/0/citrate synthase [Medicago truncatula]
[Msa]_9402	0.23	2.98333	1.8	1.57667	3.87333	1.10667	2.71333	2.77	1.92333	2.77	4.87333	K04706|1|0.0|773|pop:POPTR_0010s22630g|E3 SUMO-protein ligase PIAS1	-	GO:0008270//zinc ion binding;GO:0016874//ligase activity;GO:0003676//nucleic acid binding	-	gi|357472339|ref|XP_003606454.1|/0/E3 SUMO-protein ligase SIZ1 [Medicago truncatula]		[Msa]_9209	1.24	5.71667	6.35667	9.07333	14.6167	7.54667	K08827|1|0.0|1639|cam:101509399|serine/threonine-protein kinase PRP4 [EC:2.7.11.1]	-	-	-	gi|657405803|gb|KEH44244.1|/0/Serine/Threonine kinase domain protein [Medicago truncatula]		[Msa]_44714	0.1	1.15333	3.01333	1.63	4.09	3.90333	K17535|1|1e-29|96.3|bvg:104895619|serine/threonine-protein kinase TNNI3K [EC:2.7.11.1]	-	GO:0016597//amino acid binding;GO:0005524//ATP binding;GO:0004674//protein serine/threonine kinase activity	GO:0006468//protein phosphorylation	gi|357483963|ref|XP_003612268.1|/1.41547e-69/Dual specificity protein kinase pyk2 [Medicago truncatula]
[Msa]_32705	1.12333	6.38333	10.3167	13.0233	22.4567	19.8233	5.17667	6.33667	8.43333	32.9933	34.61	K09419|1|0.0|719|mtr:MTR_3g104550|heat shock transcription factor, other eukaryote	GO:0005634//nucleus	GO:0003700//transcription factor activity, sequence-specific DNA binding;GO:0043565//sequence-specific DNA binding	GO:0006355//regulation of transcription, DNA-templated	gi|357465753|ref|XP_003603161.1|/0/Heat stress transcription factor A-2 [Medicago truncatula]		[Msa]_9294	0.01	1.19333	1.56333	2.5	11.1033	7.33	K11642|1|3e-22|108|fve:101294831|chromodomain-helicase-DNA-binding protein 3 [EC:3.6.4.12];K11643|2|4e-21|104|jcu:105641064|chromodomain-helicase-DNA-binding protein 4 [EC:3.6.4.12]	-	-	-	gi|87162772|gb|ABD28567.1|/0/Homeodomain-like [Medicago truncatula]		[Msa]_45149	2.09	9.28	23.33	24.23	55.4567	49.3033	-	-	-	-	gi|355499394|gb|AES80597.1|/0/class I glutamine amidotransferase [Medicago truncatula]
[Msa]_44969	0.443333	2.50667	2.56	4.41667	7.92	3.90667	2.14	3.49	4.12	3.84333	2.81333	K03943|1|4e-140|265|mtr:MTR_2g104110|NADH dehydrogenase (ubiquinone) flavoprotein 2 [EC:1.6.5.3 1.6.99.3]	-	-	-	gi|357455293|ref|XP_003597927.1|/2.41242e-139/NADH-ubiquinone oxidoreductase 24 kDa subunit [Medicago truncatula]															[Msa]_45290	29.0067	0.56	0.68	0.936667	1.56	5.6	K03231|1|3e-102|202|jcu:105642184|elongation factor 1-alpha	-	-	-	gi|326512212|dbj|BAJ96087.1|/3.14809e-107/predicted protein [Hordeum vulgare subsp. vulgare]
[Msa]_32095	0.203333	1.15	3.17333	4.49667	2.09667	2.25	1.67333	3.04	1.85	1.64	2.62667	K10950|1|0.0|868|mtr:MTR_2g048900|ERO1-like protein alpha [EC:1.8.4.-]	GO:0005789//endoplasmic reticulum membrane	GO:0050660//flavin adenine dinucleotide binding;GO:0016671//oxidoreductase activity, acting on a sulfur group of donors, disulfide as acceptor;GO:0003756//protein disulfide isomerase activity	GO:0006457//protein folding;GO:0055114//oxidation-reduction process	gi|357450507|ref|XP_003595530.1|/0/Endoplasmic oxidoreductin-1 [Medicago truncatula]															[Msa]_45500	0.586667	3.46	4.52667	7.35	11.16	14.8633	K19613|1|4e-20|100|ppp:PHYPADRAFT_154057|leucine-rich repeat protein SHOC2	-	GO:0043531//ADP binding	GO:0006952//defense response	gi|657375092|gb|KEH20511.1|/0/LRR and NB-ARC domain disease resistance protein [Medicago truncatula]
[Msa]_2027	0.0733333	2.30333	2.69667	3.12333	2.80667	2.22333	1.88333	2.39333	2.91	1.33	1.29	K05658|1|2e-172|607|bvg:104905624|ATP-binding cassette, subfamily B (MDR/TAP), member 1 [EC:3.6.3.44];K12619|5|5e-162|497|obr:102707106|5'-3' exoribonuclease 2 [EC:3.1.13.-]	-	-	-	gi|220966833|gb|ACL97384.1|/0/Gag-Pol polyprotein [Medicago truncatula]															[Msa]_45786	0	124.977	716.623	735.173	747.31	562.717	-	-	-	-	gi|358348842|ref|XP_003638451.1|/8.4945e-164/hypothetical protein MTR_132s0010, partial [Medicago truncatula]
[Msa]_51208	0.483333	3.42333	21.0533	15.8267	7.72333	9.82333	2.66667	6.61333	6.66333	8.59	6.59	-	-	-	-	gi|355477918|gb|AES59121.1|/4.88934e-98/tubby C 2 protein [Medicago truncatula]															[Msa]_46009	0.91	4.39667	8.67	4.46	15.3633	19.48	-	-	-	-	gi|355499394|gb|AES80597.1|/0/class I glutamine amidotransferase [Medicago truncatula]
[Msa]_32469	0.833333	5.52667	5.66333	5.36667	4.90333	6.45667	5.70333	7.94333	4.32333	3.78	4.70333	K00162|1|1e-10|69.3|obr:102719045|pyruvate dehydrogenase E1 component beta subunit [EC:1.2.4.1];K05941|2|8e-09|63.2|mdm:103435918|glutathione gamma-glutamylcysteinyltransferase [EC:2.3.2.15];K02437|3|1e-06|56.2|pxb:103941124|glycine cleavage system H protein;K13126|4|8e-06|53.1|fve:101312606|polyadenylate-binding protein	-	GO:0003677//DNA binding	GO:0006355//regulation of transcription, DNA-templated	gi|354992035|gb|AER45736.1|/5.52116e-78/NAC domain protein NAC1 [Medicago sativa]															[Msa]_46300	8.02	0	0.16	0.0233333	0.0766667	1.86667	K15292|1|7e-14|79.3|gsl:Gasu_61540|syntaxin-binding protein 1	-	-	-	gi|212276059|ref|NP_001130763.1|/8.1749e-78/uncharacterized protein LOC100191867 precursor [Zea mays]
[Msa]_12787	0.146667	1.71667	1.27667	3.69	7.19333	2.75	1.89667	2.25667	4.51667	8.07	4.84667	K12619|1|5e-54|163|osa:4349826|5'-3' exoribonuclease 2 [EC:3.1.13.-]	-	-	-	gi|1167523|dbj|BAA11674.1|/4.38398e-112/unnamed protein product [Nicotiana tabacum]															[Msa]_46332	0.133333	1.52	1.75	1.14	1.15667	1.25	K00162|1|0.0|407|mtr:MTR_7g005380|pyruvate dehydrogenase E1 component beta subunit [EC:1.2.4.1]	-	GO:0004739//pyruvate dehydrogenase (acetyl-transferring) activity	GO:0006086//acetyl-CoA biosynthetic process from pyruvate	gi|357501349|ref|XP_003620963.1|/0/Pyruvate dehydrogenase E1 component subunit beta [Medicago truncatula]
[Msa]_2713	0.166667	1.66333	2.52333	3.56	3.23667	2.04333	2.40333	3.88333	2.63333	3.20667	1.83	K05658|1|5e-163|275|bvg:104905624|ATP-binding cassette, subfamily B (MDR/TAP), member 1 [EC:3.6.3.44]	-	-	-	gi|147828211|emb|CAN71109.1|/0/hypothetical protein VITISV_001479 [Vitis vinifera]															[Msa]_46697	1.36667	0	0.156667	0.183333	0	0	K02184|1|4e-64|246|ppp:PHYPADRAFT_172341|formin 2	-	-	-	gi|657372730|gb|AET01937.2|/4.01055e-159/exocyst complex component Sec10 [Medicago truncatula]
[Msa]_4071	0.466667	2.4	2.50667	4.61333	3.82	2.43667	2.51	4.19333	3.87667	2.53333	1.9	K12619|1|6e-132|473|obr:102707106|5'-3' exoribonuclease 2 [EC:3.1.13.-];K16570|3|2e-74|282|mdm:103449689|gamma-tubulin complex component 3;K07198|4|3e-72|275|pda:103721669|5'-AMP-activated protein kinase, catalytic alpha subunit [EC:2.7.11.11];K05658|5|3e-65|251|bvg:104905624|ATP-binding cassette, subfamily B (MDR/TAP), member 1 [EC:3.6.3.44]	-	-	-	gi|147821418|emb|CAN76896.1|/0/hypothetical protein VITISV_010605 [Vitis vinifera]															[Msa]_47024	6.36	0	0.23	0.03	0.0833333	0.843333	K06942|1|8e-99|162|mus:103993622|uncharacterized protein	-	-	-	gi|695048251|ref|XP_009412029.1|/4.37594e-98/PREDICTED: obg-like ATPase 1 [Musa acuminata subsp. malaccensis]
[Msa]_13127	0.32	1.66	1.83667	1.52667	2.60333	1.60333	1.56	3.38	1.32	2.28	1.51	K06617|1|0.0|494|gmx:100816978|raffinose synthase [EC:2.4.1.82]	-	GO:0003824//catalytic activity	GO:0008152//metabolic process	gi|657394353|gb|KEH35018.1|/0/raffinose synthase or seed inhibition protein [Medicago truncatula]															[Msa]_47071	2.54	16.1667	17.31	12.0867	12.07	15.1133	K03094|1|2e-37|157|egr:104446249|S-phase kinase-associated protein 1	-	-	-	gi|357486455|ref|XP_003613515.1|/1.55617e-128/hypothetical protein MTR_5g037540 [Medicago truncatula]
[Msa]_11897	0.28	1.55333	1.88	3.4	10.21	15.0167	1.68333	4.73667	1.31667	7.62667	12.07	K01623|1|2e-54|215|pda:103722777|fructose-bisphosphate aldolase, class I [EC:4.1.2.13];K02940|2|2e-47|192|sita:101773010|large subunit ribosomal protein L9e	-	-	-	gi|657391308|gb|KEH32584.1|/0/nodulin MtN21/EamA-like transporter family protein [Medicago truncatula]															[Msa]_47393	4.11667	19.3967	31.5067	20.4167	27.0667	26.82	-	-	-	-	gi|657389345|gb|KEH31061.1|/7.9578e-164/plant-specific domain TIGR01615 family protein [Medicago truncatula]
[Msa]_6235	0.27	2.5	5.47	10.47	5.5	1.42667	2.54333	7.59667	5.54667	3.69	1.55333	K05658|1|7e-144|233|bvg:104905624|ATP-binding cassette, subfamily B (MDR/TAP), member 1 [EC:3.6.3.44]	-	-	-	gi|130582|sp|P10978.1|POLX_TOBAC/0/RecName: Full=Retrovirus-related Pol polyprotein from transposon TNT 1-94; Includes: RecName: Full=Protease; Includes: RecName: Full=Reverse transcriptase; Includes: RecName: Full=Endonuclease [Nicotiana tabacum]															[Msa]_47701	14.4	0	0.4	0.0866667	0.196667	2.94667	K13199|1|0.0|640|zma:100274488|plasminogen activator inhibitor 1 RNA-binding protein	-	-	-	gi|226498816|ref|NP_001142319.1|/0/uncharacterized protein LOC100274488 [Zea mays]
[Msa]_20155	0.85	6.64	12.1833	8.82667	11.3533	22.9667	5.52333	5.63333	4.19667	12.6033	14.64	K09419|1|0.0|445|mtr:MTR_3g104550|heat shock transcription factor, other eukaryote	GO:0005634//nucleus	GO:0003700//transcription factor activity, sequence-specific DNA binding;GO:0043565//sequence-specific DNA binding	GO:0006355//regulation of transcription, DNA-templated	gi|357465753|ref|XP_003603161.1|/0/Heat stress transcription factor A-2 [Medicago truncatula]															[Msa]_47947	6.95667	35.2033	54.1767	51.2233	53.4067	66.7033	-	GO:0005622//intracellular	GO:0008270//zinc ion binding	-	gi|357444449|ref|XP_003592502.1|/7.77379e-108/Zinc finger protein [Medicago truncatula]
[Msa]_32457	1.03333	0	0.11	0	0	0	0	0	0	0	0	K00666|1|3e-150|449|sbi:SORBI_10g012080|fatty-acyl-CoA synthase [EC:6.2.1.-]	-	GO:0016874//ligase activity	GO:0008152//metabolic process	gi|567852525|ref|XP_006419426.1|/0/hypothetical protein CICLE_v10004649mg [Citrus clementina]															[Msa]_48179	12.65	52.65	81.6	63.1933	76.9167	79.27	-	-	-	-	gi|657389345|gb|KEH31061.1|/3.04245e-160/plant-specific domain TIGR01615 family protein [Medicago truncatula]
[Msa]_6211	0.153333	2.07333	1.41	1.86333	1.61	1.23	2.23667	2.25667	1.67	1.07333	1.17	K04730|1|2e-144|514|sly:101268564|interleukin-1 receptor-associated kinase 1 [EC:2.7.11.1]	GO:0016021//integral component of membrane	GO:0005524//ATP binding;GO:0004674//protein serine/threonine kinase activity	GO:0006468//protein phosphorylation	gi|357496875|ref|XP_003618726.1|/0/LRR receptor-like serine/threonine-protein kinase RPK2 [Medicago truncatula]															[Msa]_48186	34.29	139.247	248.313	191.453	258.303	268.63	-	GO:0005622//intracellular	GO:0008270//zinc ion binding	-	gi|357444449|ref|XP_003592502.1|/2.58994e-116/Zinc finger protein [Medicago truncatula]
[Msa]_30068	0.106667	1.32	7.67	6.18	3.22667	1.49	1.24333	7.69333	4.06333	1.27333	2.30667	K07088|1|0.0|420|mtr:MTR_5g024640|uncharacterized protein	-	-	-	gi|355513737|gb|AES95360.1|/0/auxin efflux carrier family protein [Medicago truncatula]															[Msa]_48226	0	1.61333	13.47	19.29	12.46	3.63667	K14411|1|4e-11|69.7|obr:102718586|RNA-binding protein Musashi;K12741|2|6e-11|69.3|aly:ARALYDRAFT_358310|heterogeneous nuclear ribonucleoprotein A1/A3	-	-	-	gi|374110440|gb|AEV52286.2|/3.54593e-158/Y2K4 dehydrin variant G3, partial [Medicago sativa]
[Msa]_35493	0.906667	4.19667	6.38333	5.95333	8.09	12.2767	5.11	7.19333	5.50667	6.16333	7.32	-	-	-	-	gi|657371688|gb|KEH17670.1|/1.17831e-129/BPS1, putative [Medicago truncatula]															[Msa]_48305	75.4667	0.1	0.396667	0.0333333	0.123333	0.106667	K00469|1|2e-68|187|pvu:PHAVU_010G143500g|inositol oxygenase [EC:1.13.99.1]	-	-	-	gi|698523775|ref|XP_009758702.1|/4.41436e-69/PREDICTED: inositol oxygenase 2-like [Nicotiana sylvestris]
[Msa]_41104	0.436667	2.12	20.98	19.66	35.8867	31.9567	3.9	7.55	17.4733	22.2833	24.4967	K09873|1|6e-27|123|sita:101770725|aquaporin TIP;K19613|3|1e-20|102|mdm:103400759|leucine-rich repeat protein SHOC2	-	GO:0043531//ADP binding	GO:0006952//defense response	gi|657375092|gb|KEH20511.1|/0/LRR and NB-ARC domain disease resistance protein [Medicago truncatula]															[Msa]_48433	19.7667	81.4967	122.893	128.373	172.763	181.837	-	GO:0005622//intracellular	GO:0008270//zinc ion binding	-	gi|525314313|ref|NP_001265993.1|/2.76459e-92/zinc finger protein ZAT10-like [Cicer arietinum]
[Msa]_35469	0.696667	18.8667	21.8167	12.01	6.93333	5.75667	14.2767	10.5967	6.91	6.44333	5.21	K09419|1|4e-153|542|pvu:PHAVU_001G154700g|heat shock transcription factor, other eukaryote	-	-	-	gi|657379447|gb|KEH23827.1|/0/heat shock transcription factor A3 [Medicago truncatula]															[Msa]_48440	2.15333	0	0.0666667	0	0	0	K08145|1|5e-10|66.2|sita:101768758|MFS transporter, SP family, solute carrier family 2 (facilitated glucose transporter), member 8;K08150|3|7e-09|62.4|eus:EUTSA_v10001407mg|MFS transporter, SP family, solute carrier family 2 (myo-inositol transporter), member 13	-	-	-	gi|326531234|dbj|BAK04968.1|/8.2847e-80/predicted protein [Hordeum vulgare subsp. vulgare]
[Msa]_991	0.2	1.33667	1.11333	1.77667	5.75667	4.68667	1.04667	1.75	1.03667	5.34	8.07333	K15255|1|9e-125|230|mtr:MTR_3g049050|ATP-dependent DNA helicase PIF1 [EC:3.6.4.12]	-	-	-	gi|357441935|ref|XP_003591245.1|/1.18419e-125/ATP-dependent DNA helicase PIF1 [Medicago truncatula]															[Msa]_48592	0.146667	10.4233	36.7033	11.63	2.11667	1.11667	-	-	-	-	gi|388515349|gb|AFK45736.1|/9.33844e-60/unknown [Medicago truncatula]
[Msa]_2428	0.386667	3.98	4.96	7.05	4.61667	4.18333	4.30333	4.18	2.46	3.01667	4.97667	K03549|1|3e-73|226|mdm:103412324|KUP system potassium uptake protein	-	-	-	gi|147804825|emb|CAN71445.1|/0/hypothetical protein VITISV_042489 [Vitis vinifera]															[Msa]_48776	2.40667	14.0133	24.62	23.28	15.8533	11.8767	K07025|1|2e-163|575|mtr:MTR_2g097520|putative hydrolase of the HAD superfamily	-	GO:0016787//hydrolase activity	-	gi|357454203|ref|XP_003597382.1|/9.74102e-163/Ripening-related protein-like hydrolase-like protein [Medicago truncatula]
[Msa]_1366	0.126667	1.43	2.38	3.17667	2.93	2.42	1.11667	1.44333	2.42333	1.52667	1.81	K05658|1|2e-173|611|bvg:104905624|ATP-binding cassette, subfamily B (MDR/TAP), member 1 [EC:3.6.3.44];K16570|5|9e-126|453|mdm:103449689|gamma-tubulin complex component 3	-	-	-	gi|1167523|dbj|BAA11674.1|/0/unnamed protein product [Nicotiana tabacum]															[Msa]_48813	1.93	0	0.07	0	0.0333333	0.313333	K05758|1|5e-32|92.8|vvi:100261170|actin related protein 2/3 complex, subunit 2	-	-	-	gi|326513364|dbj|BAK06922.1|/4.4218e-75/predicted protein [Hordeum vulgare subsp. vulgare]
[Msa]_13579	0.203333	3.03333	2.37333	3.96667	2.85667	1.07333	3.68	4.06667	3.58	2.03	1.22333	K12619|1|5e-78|160|obr:102707106|5'-3' exoribonuclease 2 [EC:3.1.13.-]	-	-	-	gi|130582|sp|P10978.1|POLX_TOBAC/9.30268e-178/RecName: Full=Retrovirus-related Pol polyprotein from transposon TNT 1-94; Includes: RecName: Full=Protease; Includes: RecName: Full=Reverse transcriptase; Includes: RecName: Full=Endonuclease [Nicotiana tabacum]															[Msa]_48861	2.26	9.82	31.74	25.1867	47.4467	39.9833	-	-	-	-	gi|657389343|gb|KEH31059.1|/2.72996e-166/plant/F8B4-180 protein [Medicago truncatula]
[Msa]_6228	0.403333	1.83	4.04	6.16	4.33	3.89	1.80333	3.46333	3.78667	4.56667	2.30333	K12619|1|3e-114|355|obr:102707106|5'-3' exoribonuclease 2 [EC:3.1.13.-]	-	-	-	gi|13540823|gb|AAK29467.1|/6.14297e-179/polyprotein-like [Solanum chilense]															[Msa]_48875	81.73	387.797	565.74	449.617	791.933	833.573	K07025|1|5e-141|439|mtr:MTR_1g104610|putative hydrolase of the HAD superfamily	-	GO:0016787//hydrolase activity	-	gi|357444255|ref|XP_003592405.1|/2.85394e-140/Phosphate metabolism protein [Medicago truncatula]
[Msa]_4895	0.466667	2.28333	2.93667	4.13333	11.4233	8.43667	2.02	3.89333	3.54333	11.7867	16.03	K15255|1|9e-127|160|mtr:MTR_7g052430|ATP-dependent DNA helicase PIF1 [EC:3.6.4.12]	-	-	-	gi|357505011|ref|XP_003622794.1|/4.98512e-126/ATP-dependent DNA helicase PIF1 [Medicago truncatula]															[Msa]_48890	185.74	5.58333	0	1431.61	0	899.093	K01191|1|2e-20|100|mdm:103411291|alpha-mannosidase [EC:3.2.1.24]	-	-	-	gi|357488201|ref|XP_003614388.1|/2.35423e-75/hypothetical protein MTR_5g051050, partial [Medicago truncatula]
[Msa]_12621	0.423333	11.85	6.44667	5.26	2.75667	2.49667	9.81667	10.79	1.82667	1.74667	2.26667	K04733|1|0.0|811|mtr:MTR_5g038870|interleukin-1 receptor-associated kinase 4 [EC:2.7.11.1]	-	GO:0005524//ATP binding;GO:0004674//protein serine/threonine kinase activity	GO:0006468//protein phosphorylation	gi|357486685|ref|XP_003613630.1|/0/Protein kinase 2B [Medicago truncatula]															[Msa]_49005	7.16667	31.6033	71.4733	58.8367	44.2733	32.5367	K11131|1|6e-07|55.8|dosa:Os07t0636000-01|H/ACA ribonucleoprotein complex subunit 4 [EC:5.4.99.-]	-	-	GO:0006950//response to stress;GO:0009415//response to water	gi|289540937|gb|ADD09608.1|/1.24376e-94/dehydrin b [Trifolium repens]
[Msa]_1972	0.246667	1.19333	1.54667	2.67667	2.15667	1.67333	1.29333	2.26333	2.83	1.28333	1.29	K12619|1|9e-116|328|osa:4349826|5'-3' exoribonuclease 2 [EC:3.1.13.-];K05658|5|1e-77|192|bvg:104905624|ATP-binding cassette, subfamily B (MDR/TAP), member 1 [EC:3.6.3.44]	-	-	-	gi|147770163|emb|CAN65406.1|/0/hypothetical protein VITISV_030853 [Vitis vinifera]															[Msa]_49064	0.17	1.42	7.75333	8.02	8.12333	8.98	K09422|1|2e-143|508|mtr:MTR_1g086510|myb proto-oncogene protein, plant	-	GO:0003677//DNA binding;GO:0003682//chromatin binding	-	gi|357442159|ref|XP_003591357.1|/1.39043e-142/Myb-like transcription factor [Medicago truncatula]
[Msa]_49275	0.04	3.34	4.74333	3.42667	2.09	1.6	2.42	3.98667	1.65333	2.24	1.79	-	-	-	-	-															[Msa]_49188	2.3	0	0	0	0.186667	0	K13459|1|4e-23|109|aly:ARALYDRAFT_675171|disease resistance protein RPS2	-	-	-	gi|355514392|gb|AES96015.1|/2.63714e-126/inactive poly [ADP-ribose] polymerase RCD1 [Medicago truncatula]
[Msa]_11089	0.216667	4.35667	4.37667	7.58667	4.95667	1.96333	3.33333	5.47	6.52667	3.88333	2.28333	K12619|1|1e-131|472|osa:4349826|5'-3' exoribonuclease 2 [EC:3.1.13.-];K16570|4|2e-64|248|mdm:103449689|gamma-tubulin complex component 3	-	-	-	gi|130582|sp|P10978.1|POLX_TOBAC/0/RecName: Full=Retrovirus-related Pol polyprotein from transposon TNT 1-94; Includes: RecName: Full=Protease; Includes: RecName: Full=Reverse transcriptase; Includes: RecName: Full=Endonuclease [Nicotiana tabacum]															[Msa]_49209	1.46	7.90667	10.0133	18.8867	16.5033	17.1833	K11131|1|6e-07|55.8|dosa:Os07t0636000-01|H/ACA ribonucleoprotein complex subunit 4 [EC:5.4.99.-];K17046|3|4e-06|53.1|pop:POPTR_0011s09560g|protein DEK	-	-	GO:0006950//response to stress;GO:0009415//response to water	gi|289540937|gb|ADD09608.1|/1.67524e-100/dehydrin b [Trifolium repens]
[Msa]_33482	0	1.12333	1.06333	1.60333	2.33	1.56333	1.65667	2.18667	1.98333	1.14	2.78667	K01835|1|7e-13|76.6|vcn:VOLCADRAFT_92695|phosphoglucomutase [EC:5.4.2.2];K03006|3|7e-13|76.6|bvg:104892665|DNA-directed RNA polymerase II subunit RPB1 [EC:2.7.7.6];K14156|5|2e-11|72.0|cam:101499067|choline/ethanolamine kinase [EC:2.7.1.32 2.7.1.82]	-	-	-	gi|187710977|gb|ACD14089.1|/0/group 3 LEA protein [Medicago sativa]															[Msa]_49269	7.18333	33.1867	41.5667	38.98	56.06	59.4833	K07025|1|2e-32|89.0|sot:102595274|putative hydrolase of the HAD superfamily	-	-	-	gi|565388313|ref|XP_006359923.1|/1.23043e-31/PREDICTED: uncharacterized protein C24B11.05-like [Solanum tuberosum]
[Msa]_26967	0.136667	2.79333	5.40333	4.99	1.78333	5.29	2.65667	3.11667	2.26333	1.53667	5.94333	K03283|1|0.0|452|cam:101501931|heat shock 70kDa protein 1/8;K06758|1|0.0|452|cam:101501931|L1 cell adhesion molecule like protein	-	-	-	gi|643739161|gb|KDP44975.1|/0/hypothetical protein JCGZ_01475 [Jatropha curcas]															[Msa]_49544	1.28667	0	0.113333	0	0	0.156667	K02993|1|1e-39|164|vcn:VOLCADRAFT_73479|small subunit ribosomal protein S7e	GO:0043231//intracellular membrane-bounded organelle;GO:0015935//small ribosomal subunit;GO:0022626//cytosolic ribosome;GO:0030684//preribosome	-	GO:0044238//primary metabolic process;GO:0044260;GO:0042254//ribosome biogenesis;GO:0010467//gene expression	gi|551645123|ref|XP_005825351.1|/1.39961e-40/small subunit ribosomal protein S7e_1, cytoplasmic [Guillardia theta CCMP2712]
[Msa]_23507	0.21	6.88667	4.38	7.21667	8.9	13.3467	7.37	9.43667	3.73333	11.2933	11.94	K08238|1|3e-07|43.1|mtr:MTR_8g058450|xyloglucan 6-xylosyltransferase [EC:2.4.2.39];K00873|3|2e-06|46.6|gmx:100804313|pyruvate kinase [EC:2.7.1.40]	-	-	-	gi|657389343|gb|KEH31059.1|/1.44212e-155/plant/F8B4-180 protein [Medicago truncatula]															[Msa]_4986	2.39333	0.01	0.03	0.01	0.0266667	0.35	K01958|1|0.0|529|mis:MICPUN_96455|pyruvate carboxylase [EC:6.4.1.1]	-	GO:0016874//ligase activity;GO:0005488//binding	-	gi|326514592|dbj|BAJ96283.1|/0/predicted protein [Hordeum vulgare subsp. vulgare]
[Msa]_20063	0.29	1.54667	1.70667	5.24667	4.20333	3.8	1.90333	1.26	17.1667	8.75333	3.78	K12657|1|0.0|456|mtr:MTR_4g020450|delta-1-pyrroline-5-carboxylate synthetase [EC:2.7.2.11 1.2.1.41]	-	-	-	gi|657386739|gb|KEH29008.1|/0/delta-1-pyrroline-5-carboxylate synthetase [Medicago truncatula]															[Msa]_4993	0.276667	1.76	5.13333	6.74333	3.93667	2.92333	K12619|1|3e-70|268|obr:102707106|5'-3' exoribonuclease 2 [EC:3.1.13.-]	-	-	-	gi|147827119|emb|CAN62181.1|/0/hypothetical protein VITISV_044399 [Vitis vinifera]
[Msa]_26756	0.1	1.16333	2.48667	3.02	1.25667	2.74	1.30667	3.81	1.00667	1.1	2.83333	K03283|1|0.0|441|pvu:PHAVU_011G065000g|heat shock 70kDa protein 1/8;K06758|1|0.0|441|pvu:PHAVU_011G065000g|L1 cell adhesion molecule like protein	-	-	-	gi|657388161|gb|KEH30133.1|/0/heat shock cognate 70 kDa protein [Medicago truncatula]															[Msa]_49951	4.91333	0	0	0.916667	0.106667	0.05	-	-	-	-	-
[Msa]_46325	0.386667	5.12667	7.59	21.5833	16.34	8.87333	3.40667	4.01333	13.6667	10.05	9.84667	K13066|1|8e-63|241|sly:101261963|caffeic acid 3-O-methyltransferase [EC:2.1.1.68];K05279|2|4e-62|239|smo:SELMODRAFT_450944|flavonol 3-O-methyltransferase [EC:2.1.1.76]	-	GO:0008171//O-methyltransferase activity;GO:0046983//protein dimerization activity	GO:0032259//methylation	gi|357470919|ref|XP_003605744.1|/0/Caffeic acid 3-O-methyltransferase [Medicago truncatula]															[Msa]_50452	23.0233	0.0333333	0.613333	0.08	0.243333	4.98667	K03263|1|1e-43|177|csl:COCSUDRAFT_18132|translation initiation factor 5A	-	GO:0003743//translation initiation factor activity;GO:0003746//translation elongation factor activity;GO:0043022//ribosome binding	GO:0006413//translational initiation;GO:0006452//translational frameshifting;GO:0008612//peptidyl-lysine modification to peptidyl-hypusine;GO:0045905//positive regulation of translational termination;GO:0045901//positive regulation of translational elongation	gi|388516469|gb|AFK46296.1|/3.27048e-86/unknown [Lotus japonicus]
[Msa]_6932	0.17	1.94333	2.23333	2.43333	1.20333	2.22	1.70333	2.25333	3.18667	1.04333	1.41	K12619|1|2e-125|451|osa:4349826|5'-3' exoribonuclease 2 [EC:3.1.13.-];K05658|4|1e-103|379|bvg:104905624|ATP-binding cassette, subfamily B (MDR/TAP), member 1 [EC:3.6.3.44]	-	-	-	gi|130582|sp|P10978.1|POLX_TOBAC/0/RecName: Full=Retrovirus-related Pol polyprotein from transposon TNT 1-94; Includes: RecName: Full=Protease; Includes: RecName: Full=Reverse transcriptase; Includes: RecName: Full=Endonuclease [Nicotiana tabacum]															[Msa]_50619	3.79	15.3133	68.8267	85.0267	92.6067	72.8933	K17279|1|5e-85|314|mtr:MTR_3g099010|receptor expression-enhancing protein 5/6	-	-	-	gi|357465013|ref|XP_003602788.1|/2.77956e-84/HVA22-like protein e [Medicago truncatula]
[Msa]_23247	0.116667	6.91333	3.18667	3.54667	8.06333	3.95667	2.28667	5.31	7.17	5.34333	8.42	K00029|1|0.0|912|gmx:100785718|malate dehydrogenase (oxaloacetate-decarboxylating)(NADP+) [EC:1.1.1.40]	-	-	-	gi|356528914|ref|XP_003533042.1|/0/PREDICTED: NADP-dependent malic enzyme 4, chloroplastic-like [Glycine max]															[Msa]_50707	39.4067	225.917	605.937	594.26	345.253	302.41	K11131|1|4e-07|55.8|dosa:Os07t0636000-01|H/ACA ribonucleoprotein complex subunit 4 [EC:5.4.99.-];K17046|3|3e-06|53.1|pop:POPTR_0011s09560g|protein DEK	-	-	GO:0006950//response to stress;GO:0009415//response to water	gi|289540937|gb|ADD09608.1|/1.21961e-100/dehydrin b [Trifolium repens]
[Msa]_38593	0.606667	2.86	9.04667	7.46333	9.05	8.52	4.98333	6.51333	4.53	5.36	3.02333	K14638|1|0.0|999|cam:101496672|solute carrier family 15 (peptide/histidine transporter), member 3/4	-	-	-	gi|502141748|ref|XP_004504619.1|/0/PREDICTED: peptide transporter PTR2-like [Cicer arietinum]															[Msa]_51292	36.4467	0.05	1.21667	0.143333	0.48	6.09333	K02978|1|2e-19|76.6|gsl:Gasu_53510|small subunit ribosomal protein S27e	-	-	-	gi|551642812|ref|XP_005824202.1|/8.42895e-19/small subunit ribosomal protein S27e, cytoplasmic [Guillardia theta CCMP2712]
[Msa]_43930	0.113333	1.13333	1.13667	1.16667	1.65667	1.10333	1.64667	1.12333	1.13333	1.59667	1.02667	-	-	-	-	gi|357463291|ref|XP_003601927.1|/1.39997e-180/G protein-coupled receptor-like protein [Medicago truncatula]															[Msa]_51373	0.09	2.80333	10.6633	8.61667	8.47333	3.38667	-	GO:0005829//cytosol	-	GO:0010038//response to metal ion;GO:0010249//auxin conjugate metabolic process;GO:0010102//lateral root morphogenesis	gi|604311908|gb|EYU25902.1|/1.40807e-46/hypothetical protein MIMGU_mgv1a022511mg [Erythranthe guttata]
[Msa]_40788	0.55	2.94667	14.9	19.29	4.46667	13.67	4.94	24.8667	8.41	4.48	12.2333	-	-	-	-	gi|657388159|gb|KEH30131.1|/0/heat shock cognate 70 kDa protein [Medicago truncatula]															[Msa]_51388	2.50667	11.9067	40.37	46.0433	35.44	51.29	K17279|1|4e-85|314|mtr:MTR_3g099010|receptor expression-enhancing protein 5/6	-	-	-	gi|357465013|ref|XP_003602788.1|/2.2054e-84/HVA22-like protein e [Medicago truncatula]
[Msa]_8354	0	2.90333	1.18667	1.21667	3.28	1.47667	2.72667	3.22	2.11667	2	2.52667	K03032|1|0.0|1940|mtr:MTR_8g106120|26S proteasome regulatory subunit N2	GO:0000502//proteasome complex	GO:0030234//enzyme regulator activity	GO:0042176//regulation of protein catabolic process;GO:0050790//regulation of catalytic activity	gi|357521445|ref|XP_003631011.1|/0/26S proteasome non-ATPase regulatory subunit [Medicago truncatula]															[Msa]_51580	22.59	96.7833	160.92	187.233	145.417	158.1	-	-	-	GO:0006950//response to stress;GO:0009415//response to water	gi|289540937|gb|ADD09608.1|/9.22708e-69/dehydrin b [Trifolium repens]
[Msa]_52582	1.30333	0	0	0	0	0	0	0	0	0	0	K01602|1|2e-58|225|mtr:MTR_6g018310|ribulose-bisphosphate carboxylase small chain [EC:4.1.1.39]	GO:0009507//chloroplast	GO:0016984//ribulose-bisphosphate carboxylase activity;GO:0004497//monooxygenase activity	GO:0009853//photorespiration;GO:0055114//oxidation-reduction process;GO:0015979//photosynthesis;GO:0015977//carbon fixation	gi|3914601|sp|O65194.1|RBS_MEDSA/4.63863e-63/RecName: Full=Ribulose bisphosphate carboxylase small chain, chloroplastic; Short=RuBisCO small subunit; Flags: Precursor [Medicago sativa]															[Msa]_51650	45.0933	214.36	477.88	770.92	536.287	324.927	K14689|1|3e-09|62.8|vcn:VOLCADRAFT_63715|solute carrier family 30 (zinc transporter), member 2;K14692|3|3e-06|52.8|sbi:SORBI_07g020630|solute carrier family 30 (zinc transporter), member 5/7;K01051|5|3e-06|52.4|gmx:100776781|pectinesterase [EC:3.1.1.11]	-	-	GO:0006950//response to stress;GO:0009415//response to water	gi|6969494|gb|AAF33784.1|AF220456_1/3.52284e-81/cold acclimation responsive protein BudCAR4 [Medicago sativa]
[Msa]_28778	0.00333333	2.89333	1.76	1.93333	6.69	2.78	3.04	2.23	2.09	2.55667	1.11667	K10147|1|7e-27|123|ccp:CHC_T00006477001|protein phosphatase 1D [EC:3.1.3.16];K19477|4|1e-24|115|atr:18426723|cGMP-dependent protein kinase 2 [EC:2.7.11.12]	-	GO:0003824//catalytic activity	GO:0008152//metabolic process	gi|357502763|ref|XP_003621670.1|/0/Protein phosphatase 2c [Medicago truncatula]															[Msa]_51727	0.383333	3.03333	2.25333	2.81333	7.31333	2.37333	-	-	-	-	gi|357474991|ref|XP_003607781.1|/5.30896e-58/Low-temperature inducible [Medicago truncatula]
[Msa]_11141	0.223333	1.90333	2.01	3.39667	4.36	8.29667	2.31333	2.01667	4.27667	4.19333	2.59667	K12619|1|1e-145|465|osa:4349826|5'-3' exoribonuclease 2 [EC:3.1.13.-]	-	-	-	gi|220966833|gb|ACL97384.1|/0/Gag-Pol polyprotein [Medicago truncatula]															[Msa]_51750	7.97667	70.57	181.717	147.977	47.0133	38.34	-	-	-	GO:0006950//response to stress	gi|657380128|gb|KEH24387.1|/5.64353e-35/late embryogenesis abundant protein [Medicago truncatula]
[Msa]_52589	6.27667	0	0	0	0	0	0	0	0	0	0	K01602|1|2e-55|215|mtr:MTR_6g018310|ribulose-bisphosphate carboxylase small chain [EC:4.1.1.39]	GO:0009507//chloroplast	GO:0016984//ribulose-bisphosphate carboxylase activity;GO:0004497//monooxygenase activity	GO:0009853//photorespiration;GO:0055114//oxidation-reduction process;GO:0015979//photosynthesis;GO:0015977//carbon fixation	gi|3914601|sp|O65194.1|RBS_MEDSA/5.7631e-58/RecName: Full=Ribulose bisphosphate carboxylase small chain, chloroplastic; Short=RuBisCO small subunit; Flags: Precursor [Medicago sativa]															[Msa]_51915	0.673333	2.7	58.6433	140.203	87.19	76.7433	K06910|1|4e-81|301|cam:101498067|uncharacterized protein	-	-	-	gi|657386640|gb|KEH28917.1|/2.06335e-93/phosphatidylethanolamine-binding protein [Medicago truncatula]
[Msa]_43304	0.28	1.83	2.03333	4.01667	3.72667	3.22	2.06333	3.22667	3.15667	1.76	1.47667	K00856|1|6e-10|66.6|fve:101291550|adenosine kinase [EC:2.7.1.20];K00847|2|3e-09|64.3|mtr:MTR_1g101950|fructokinase [EC:2.7.1.4]	-	GO:0004747//ribokinase activity	GO:0016310//phosphorylation;GO:0006014//D-ribose metabolic process	gi|357474331|ref|XP_003607450.1|/0/Carbohydrate kinase-like protein [Medicago truncatula]															[Msa]_52148	0.833333	5.61667	7.97667	11.11	5.41333	4.38333	K07025|1|2e-80|298|mtr:MTR_2g097520|putative hydrolase of the HAD superfamily	-	GO:0016787//hydrolase activity	-	gi|357454203|ref|XP_003597382.1|/1.12786e-79/Ripening-related protein-like hydrolase-like protein [Medicago truncatula]
[Msa]_48248	256.58	0	0	0	0	0	0	0	0	0	0.07	K01191|1|2e-32|140|mdm:103411291|alpha-mannosidase [EC:3.2.1.24]	-	-	-	gi|357488191|ref|XP_003614383.1|/1.46217e-134/hypothetical protein MTR_5g051000 [Medicago truncatula]															[Msa]_52609	3.02667	0	0	0	0	0	K00799|1|9e-58|222|mtr:MTR_8g087410|glutathione S-transferase [EC:2.5.1.18]	-	GO:0016740//transferase activity	-	gi|357519093|ref|XP_003629835.1|/4.52394e-57/Glutathione S-transferase GST [Medicago truncatula]
[Msa]_50471	0	4.48667	3.4	4.90667	2.37	10.2067	2.79333	1.78333	1.18333	8.16333	17.8233	K01610|1|3e-112|281|mtr:MTR_5g030620|phosphoenolpyruvate carboxykinase (ATP) [EC:4.1.1.49]	-	GO:0016301//kinase activity;GO:0004612//phosphoenolpyruvate carboxykinase (ATP) activity;GO:0005524//ATP binding	GO:0006094//gluconeogenesis;GO:0016310//phosphorylation	gi|357485279|ref|XP_003612927.1|/1.4718e-111/Phosphoenolpyruvate carboxykinase [Medicago truncatula]															[Msa]_52681	1.33667	0	0	0	0.08	0	-	-	-	-	-
[Msa]_15355	0.18	5.69	4.52	4.85667	2.70333	1.67333	2.14333	1.85333	3.87333	1.78667	2.09667	K03032|1|0.0|1650|mtr:MTR_8g106120|26S proteasome regulatory subunit N2	GO:0000502//proteasome complex	GO:0030234//enzyme regulator activity	GO:0042176//regulation of protein catabolic process;GO:0050790//regulation of catalytic activity	gi|357521445|ref|XP_003631011.1|/0/26S proteasome non-ATPase regulatory subunit [Medicago truncatula]															[Msa]_52764	8.52667	36.0733	127.8	156.497	82.52	70.0733	-	-	-	GO:0006950//response to stress;GO:0009415//response to water	gi|6969494|gb|AAF33784.1|AF220456_1/3.01606e-15/cold acclimation responsive protein BudCAR4 [Medicago sativa]
[Msa]_29179	0	1.42	3.38	3.24333	2.63	4.45	3.01	2.60333	2.93667	2.70667	3.09	K14724|1|0.0|740|sbi:SORBI_05g025700|solute carrier family 9 (sodium/hydrogen exchanger), member 8	GO:0016021//integral component of membrane	GO:0015385//sodium:proton antiporter activity	GO:0055085//transmembrane transport;GO:0006885//regulation of pH;GO:0006814//sodium ion transport	gi|46250921|gb|AAS84487.1|/0/Na+/H+ antiporter [Medicago sativa]															[Msa]_6312	0.15	1.46333	1.57	1.32333	1.66667	1.36333	K08073|1|6e-08|61.2|mtr:MTR_6g052000|bifunctional polynucleotide phosphatase/kinase [EC:3.1.3.32 2.7.1.78]	-	-	-	gi|657374837|gb|AET03540.2|/0/trafficking protein particle complex subunit-like protein [Medicago truncatula]
																															[Msa]_8422	6.18	0	1.09333	0.986667	0.02	0.353333	K09571|1|0.0|408|mtr:MTR_8g008640|FK506-binding protein 4/5 [EC:5.2.1.8]	-	-	-	gi|657372009|gb|AET01222.2|/0/FKBP-type peptidyl-prolyl cis-trans isomerase [Medicago truncatula]
																															[Msa]_9167	0	1.48	3.88667	2.18667	1.70333	1.29667	K05658|1|9e-68|256|bvg:104905624|ATP-binding cassette, subfamily B (MDR/TAP), member 1 [EC:3.6.3.44];K14760|4|2e-55|218|pda:103698312|acyl-activating enzyme 14 [EC:6.2.1.26]	-	-	-	gi|147827119|emb|CAN62181.1|/3.69475e-157/hypothetical protein VITISV_044399 [Vitis vinifera]
																															[Msa]_9207	0.536667	2.63	2.73	2.50333	3.10667	4.27	K17398|1|1e-27|126|pper:PRUPE_ppa000687mg|DNA (cytosine-5)-methyltransferase 3A [EC:2.1.1.37]	-	-	-	gi|657402462|gb|KEH41352.1|/0/PWWP domain protein [Medicago truncatula]
																															[Msa]_9414	1.00333	0	0	0	0.193333	0	K00770|1|0.0|1056|cam:101493720|1,4-beta-D-xylan synthase [EC:2.4.2.24]	-	-	-	gi|657380169|gb|AES82157.2|/0/cellulose synthase-like protein [Medicago truncatula]
																															[Msa]_9966	0.213333	1.99333	1.75667	1.43333	1.12333	1.14667	K13457|1|0.0|1157|mtr:MTR_3g011280|disease resistance protein RPM1	-	GO:0043531//ADP binding	GO:0006952//defense response	gi|358348350|ref|XP_003638210.1|/0/NBS-containing resistance-like protein [Medicago truncatula]

## Sheet: Table S4
Table S4. TFs that are differentially expressed due to NaCl and mannitol.
TF family	NaCl						Mannitol
	S1	S2	S3	S4	S5	Total	M1	M2	M3	M4	M5	Total
Co-regulated by NaCl and mannitol
ABI3VP1	0	0	1	2	0	3	0	1	0	1	1	2
AP2-EREBP	6	6	6	10	8	13	5	7	5	9	10	15
ARF	3	1	2	5	2	9	1	3	2	1	4	7
bHLH	2	1	1	2	1	6	2	4	0	2	2	6
C2C2-Dof	0	0	0	1	1	2	0	0	0	0	1	1
C2C2-GATA	0	0	0	1	1	1	0	0	0	1	1	1
C2H2	1	2	2	2	2	4	0	0	1	1	3	3
C3H	3	3	1	4	4	9	2	2	1	4	3	7
EIL	1	0	1	1	2	2	1	0	0	1	0	1
FAR1	0	0	0	1	0	2	1	2	0	0	0	2
FHA	1	0	0	2	0	2	1	1	0	0	2	3
G2-like	1	1	0	1	1	4	1	1	0	2	1	5
GRAS	7	4	6	14	14	28	6	5	5	13	13	26
GRF	0	0	0	0	1	1	0	0	0	0	2	2
HSF	3	2	3	3	5	6	2	4	2	4	6	8
mTERF	0	0	0	0	1	1	0	0	0	0	1	1
MYB	6	6	4	11	13	21	6	7	5	9	10	15
NAC	9	7	7	7	7	12	9	9	6	6	6	12
PLATZ	0	0	1	1	1	1	0	0	0	1	1	1
TCP	0	1	2	3	2	4	0	1	0	2	2	2
Tify	1	0	0	0	0	1	1	1	0	0	0	1
TIG	3	1	2	0	2	5	2	2	1	1	2	3
Trihelix	0	1	0	2	0	4	0	1	0	0	1	2
TUB	1	1	1	2	1	3	2	1	1	1	0	2
VOZ	1	0	1	0	0	1	0	0	0	0	1	1
WRKY	4	5	6	4	4	10	3	3	4	3	3	7
NaCl-specific
ARR-B	0	0	0	0	2	3	-	-	-	-	-	-
bZIP	0	0	2	1	1	2	-	-	-	-	-	-
C2C2-CO-like	1	0	0	1	0	1	-	-	-	-	-	-
LOB	1	1	0	1	0	1	-	-	-	-	-	-
Mannitol-specific
CPP							0	1	1	1	1	1
E2F-DP	-	-	-	-	-	-	0	0	0	0	1	1

## Sheet: Table S5
Table S5. DEGs involved in signal sensors under NaCl and mannitol stress (Table S5a–b).
Table S5a. DEGs involved in the signal sensors under NaCl stress.														Table S5b. DEGs involved in the signal sensors under mannitol stress.
Gene	Gene_id	CK	S1	S2	S3	S4	S5	KEGG Orthology	GO Component	GO Function	GO Process	Blast nr		Gene	Gene_id	CK	M1	M2	M3	M4	M5	KEGG Orthology	GO Component	GO Function	GO Process	Blast nr
RLKs (38)	[Msa]_10423	2.57667	1.99333	0.923333	0.353333	2.01667	1.95	K04733|1|0.0|576|pper:PRUPE_ppa003884mg|interleukin-1 receptor-associated kinase 4 [EC:2.7.11.1]	-	GO:0005524//ATP binding;GO:0004674//protein serine/threonine kinase activity	GO:0006468//protein phosphorylation	gi|657385638|gb|KEH28296.1|/0/LRR receptor-like kinase [Medicago truncatula]		RLKs (38)	[Msa]_10423	2.57667	2.61333	0.583333	2.1	1.71667	2.63667	K04733|1|0.0|576|pper:PRUPE_ppa003884mg|interleukin-1 receptor-associated kinase 4 [EC:2.7.11.1]	-	GO:0005524//ATP binding;GO:0004674//protein serine/threonine kinase activity	GO:0006468//protein phosphorylation	gi|657385638|gb|KEH28296.1|/0/LRR receptor-like kinase [Medicago truncatula]
	[Msa]_10862	1.34333	1.50667	0.406667	2.49667	0.426667	0.3	K04730|1|1e-129|396|mtr:MTR_5g047070|interleukin-1 receptor-associated kinase 1 [EC:2.7.11.1];K04733|3|2e-127|457|ppp:PHYPADRAFT_56753|interleukin-1 receptor-associated kinase 4 [EC:2.7.11.1]	-	GO:0005524//ATP binding;GO:0004674//protein serine/threonine kinase activity	GO:0006468//protein phosphorylation	gi|657378578|gb|KEH23293.1|/0/feronia receptor-like kinase [Medicago truncatula]			[Msa]_10862	1.34333	0.506667	0.12	0.963333	0.83	0.01	K04730|1|1e-129|396|mtr:MTR_5g047070|interleukin-1 receptor-associated kinase 1 [EC:2.7.11.1];K04733|3|2e-127|457|ppp:PHYPADRAFT_56753|interleukin-1 receptor-associated kinase 4 [EC:2.7.11.1]	-	GO:0005524//ATP binding;GO:0004674//protein serine/threonine kinase activity	GO:0006468//protein phosphorylation	gi|657378578|gb|KEH23293.1|/0/feronia receptor-like kinase [Medicago truncatula]
	[Msa]_11013	16.96	15.1933	8.98333	7.18333	3.93667	2.88	K04730|1|1e-154|548|zma:100274594|interleukin-1 receptor-associated kinase 1 [EC:2.7.11.1];K04733|4|2e-133|478|zma:100304322|interleukin-1 receptor-associated kinase 4 [EC:2.7.11.1]	GO:0016021//integral component of membrane	GO:0005524//ATP binding;GO:0004703//G-protein coupled receptor kinase activity;GO:0032440//2-alkenal reductase [NAD(P)] activity	GO:0006468//protein phosphorylation;GO:0055114//oxidation-reduction process	gi|657395124|gb|KEH35536.1|/0/leucine-rich receptor-like kinase family protein [Medicago truncatula]			[Msa]_11013	16.96	16.14	8.29333	7.86	3.51333	3.28667	K04730|1|1e-154|548|zma:100274594|interleukin-1 receptor-associated kinase 1 [EC:2.7.11.1];K04733|4|2e-133|478|zma:100304322|interleukin-1 receptor-associated kinase 4 [EC:2.7.11.1]	GO:0016021//integral component of membrane	GO:0005524//ATP binding;GO:0004703//G-protein coupled receptor kinase activity;GO:0032440//2-alkenal reductase [NAD(P)] activity	GO:0006468//protein phosphorylation;GO:0055114//oxidation-reduction process	gi|657395124|gb|KEH35536.1|/0/leucine-rich receptor-like kinase family protein [Medicago truncatula]
	[Msa]_11033	8.44667	8.89	6.54	6.82	3.98	2.09	K04730|1|2e-165|584|pop:POPTR_0003s03690g|interleukin-1 receptor-associated kinase 1 [EC:2.7.11.1];K13415|3|1e-83|312|pmum:103331496|protein brassinosteroid insensitive 1 [EC:2.7.10.1 2.7.11.1]	-	GO:0005524//ATP binding;GO:0004674//protein serine/threonine kinase activity	GO:0006468//protein phosphorylation	gi|357446811|ref|XP_003593681.1|/0/Somatic embryogenesis receptor-like kinase [Medicago truncatula]			[Msa]_11033	8.44667	10.0433	5.92333	4.02667	2.77333	1.71	K04730|1|2e-165|584|pop:POPTR_0003s03690g|interleukin-1 receptor-associated kinase 1 [EC:2.7.11.1];K13415|3|1e-83|312|pmum:103331496|protein brassinosteroid insensitive 1 [EC:2.7.10.1 2.7.11.1]	-	GO:0005524//ATP binding;GO:0004674//protein serine/threonine kinase activity	GO:0006468//protein phosphorylation	gi|357446811|ref|XP_003593681.1|/0/Somatic embryogenesis receptor-like kinase [Medicago truncatula]
	[Msa]_12316	2.29667	2.82333	1.71	1.64	1.05333	0.333333	-	-	GO:0005524//ATP binding;GO:0004674//protein serine/threonine kinase activity	GO:0006468//protein phosphorylation	gi|657389263|gb|KEH30979.1|/0/LRR receptor-like kinase [Medicago truncatula]			[Msa]_12444	0.2	0.5	1.02333	0.893333	0.21	0.323333	K04730|1|1e-90|219|egr:104451887|interleukin-1 receptor-associated kinase 1 [EC:2.7.11.1]	-	GO:0016772//transferase activity, transferring phosphorus-containing groups	-	gi|657377499|gb|KEH22392.1|/0/LRR receptor-like kinase family protein [Medicago truncatula]
	[Msa]_14710	1.11333	1.76667	1.31667	0.82	0.686667	0.193333	K17422|1|0.0|543|mtr:MTR_5g045910|large subunit ribosomal protein L41	GO:0016021//integral component of membrane	GO:0005524//ATP binding;GO:0004674//protein serine/threonine kinase activity	GO:0006468//protein phosphorylation	gi|657390243|gb|KEH31809.1|/0/LRR receptor-like kinase family protein [Medicago truncatula]			[Msa]_14557	1.19667	0.783333	0.246667	0.733333	1.03	1.21	K04733|1|0.0|741|pper:PRUPE_ppa003884mg|interleukin-1 receptor-associated kinase 4 [EC:2.7.11.1]	-	GO:0005524//ATP binding;GO:0004674//protein serine/threonine kinase activity	GO:0006468//protein phosphorylation	gi|657385638|gb|KEH28296.1|/0/LRR receptor-like kinase [Medicago truncatula]
	[Msa]_16993	6.66667	5.36333	4.46	4.68333	1.65667	4.65	K13415|1|7e-131|469|atr:18432040|protein brassinosteroid insensitive 1 [EC:2.7.10.1 2.7.11.1]	GO:0016021//integral component of membrane	GO:0005524//ATP binding;GO:0004674//protein serine/threonine kinase activity	GO:0006468//protein phosphorylation	gi|657372739|gb|KEH18526.1|/0/LRR receptor-like kinase [Medicago truncatula]			[Msa]_14710	1.11333	2.60667	1.28333	0.71	0.163333	0.16	K17422|1|0.0|543|mtr:MTR_5g045910|large subunit ribosomal protein L41	GO:0016021//integral component of membrane	GO:0005524//ATP binding;GO:0004674//protein serine/threonine kinase activity	GO:0006468//protein phosphorylation	gi|657390243|gb|KEH31809.1|/0/LRR receptor-like kinase family protein [Medicago truncatula]
	[Msa]_17986	0.673333	3.23333	1.6	2.82333	1.01333	1.55	K10406|1|7e-161|303|tcc:TCM_032503|kinesin family member C2/C3	-	GO:0016301//kinase activity	GO:0016310//phosphorylation	gi|357489629|ref|XP_003615102.1|/0/Receptor-like kinase-like protein [Medicago truncatula]			[Msa]_17986	0.673333	3.55	2.42	2.96	1.20667	1.55667	K10406|1|7e-161|303|tcc:TCM_032503|kinesin family member C2/C3	-	GO:0016301//kinase activity	GO:0016310//phosphorylation	gi|357489629|ref|XP_003615102.1|/0/Receptor-like kinase-like protein [Medicago truncatula]
	[Msa]_19324	1.10333	5.6	1.52333	1.05333	0.42	0.283333	K17285|1|2e-126|219|egr:104414265|selenium-binding protein 1;K04730|5|7e-109|178|pmum:103328671|interleukin-1 receptor-associated kinase 1 [EC:2.7.11.1]	-	GO:0005524//ATP binding;GO:0004674//protein serine/threonine kinase activity	GO:0006468//protein phosphorylation	gi|357508129|ref|XP_003624353.1|/0/Receptor-like kinase [Medicago truncatula]			[Msa]_19324	1.10333	6.65333	2.03	0.686667	0.346667	0.173333	K17285|1|2e-126|219|egr:104414265|selenium-binding protein 1;K04730|5|7e-109|178|pmum:103328671|interleukin-1 receptor-associated kinase 1 [EC:2.7.11.1]	-	GO:0005524//ATP binding;GO:0004674//protein serine/threonine kinase activity	GO:0006468//protein phosphorylation	gi|357508129|ref|XP_003624353.1|/0/Receptor-like kinase [Medicago truncatula]
	[Msa]_19755	0.403333	0.33	0.133333	0.956667	1.77	1.07333	K16224|1|0.0|337|eus:EUTSA_v10023115mg|senescence-induced receptor-like serine/threonine-protein kinase	-	GO:0005524//ATP binding;GO:0004674//protein serine/threonine kinase activity	GO:0006468//protein phosphorylation	gi|657383552|gb|KEH27247.1|/0/LRR receptor-like kinase plant [Medicago truncatula]			[Msa]_22391	3.25667	2.90667	1.56667	1.3	0.436667	1.01333	K04733|1|5e-124|446|dosa:Os01t0819100-01|interleukin-1 receptor-associated kinase 4 [EC:2.7.11.1];K04730|2|2e-94|347|cmo:103495768|interleukin-1 receptor-associated kinase 1 [EC:2.7.11.1]	GO:0016021//integral component of membrane	GO:0004672//protein kinase activity;GO:0005524//ATP binding	GO:0006468//protein phosphorylation	gi|657395105|gb|KEH35517.1|/0/receptor-like kinase [Medicago truncatula]
	[Msa]_22391	3.25667	3.87667	1.79333	1.06333	0.73	2.83667	K04733|1|5e-124|446|dosa:Os01t0819100-01|interleukin-1 receptor-associated kinase 4 [EC:2.7.11.1];K04730|2|2e-94|347|cmo:103495768|interleukin-1 receptor-associated kinase 1 [EC:2.7.11.1]	GO:0016021//integral component of membrane	GO:0004672//protein kinase activity;GO:0005524//ATP binding	GO:0006468//protein phosphorylation	gi|657395105|gb|KEH35517.1|/0/receptor-like kinase [Medicago truncatula]			[Msa]_22631	3.05667	5.56	2.84667	1.81667	0.526667	0.996667	K04733|1|5e-124|446|dosa:Os01t0819100-01|interleukin-1 receptor-associated kinase 4 [EC:2.7.11.1];K04730|2|2e-94|347|cmo:103495768|interleukin-1 receptor-associated kinase 1 [EC:2.7.11.1]	GO:0016021//integral component of membrane	GO:0004672//protein kinase activity;GO:0005524//ATP binding	GO:0006468//protein phosphorylation	gi|657395105|gb|KEH35517.1|/0/receptor-like kinase [Medicago truncatula]
	[Msa]_23225	12.5733	10.9667	7.28667	4.60333	2.28333	1.80667	K13420|1|3e-89|330|mdm:103434977|LRR receptor-like serine/threonine-protein kinase FLS2 [EC:2.7.11.1]	GO:0016021//integral component of membrane	GO:0004672//protein kinase activity;GO:0005524//ATP binding	GO:0006468//protein phosphorylation	gi|357468475|ref|XP_003604522.1|/0/Receptor-like kinase [Medicago truncatula]			[Msa]_23225	12.5733	12.9933	7.80333	4.52333	2.33	1.89	K13420|1|3e-89|330|mdm:103434977|LRR receptor-like serine/threonine-protein kinase FLS2 [EC:2.7.11.1]	GO:0016021//integral component of membrane	GO:0004672//protein kinase activity;GO:0005524//ATP binding	GO:0006468//protein phosphorylation	gi|357468475|ref|XP_003604522.1|/0/Receptor-like kinase [Medicago truncatula]
	[Msa]_23375	0.43	1.75333	0.52	0.62	0.386667	0.0866667	K19613|1|2e-47|104|cic:CICLE_v10010225mg|leucine-rich repeat protein SHOC2;K13420|4|7e-35|81.3|cic:CICLE_v10030536mg|LRR receptor-like serine/threonine-protein kinase FLS2 [EC:2.7.11.1]	-	GO:0016301//kinase activity	GO:0016310//phosphorylation	gi|657392611|gb|KEH33540.1|/0/leucine-rich receptor-like kinase family protein [Medicago truncatula]			[Msa]_23623	1.57	1.89	1.53333	0.373333	0.343333	0.21	K04730|1|4e-72|225|ppp:PHYPADRAFT_155910|interleukin-1 receptor-associated kinase 1 [EC:2.7.11.1];K13418|4|3e-68|137|sbi:SORBI_04g023810|somatic embryogenesis receptor kinase 1 [EC:2.7.10.1 2.7.11.1]	-	GO:0004672//protein kinase activity	GO:0016310//phosphorylation	gi|657384351|gb|AES95527.2|/0/LRR receptor-like kinase [Medicago truncatula]
	[Msa]_23623	1.57	1.80333	1.31667	0.603333	0.283333	0.52	K04730|1|4e-72|225|ppp:PHYPADRAFT_155910|interleukin-1 receptor-associated kinase 1 [EC:2.7.11.1];K13418|4|3e-68|137|sbi:SORBI_04g023810|somatic embryogenesis receptor kinase 1 [EC:2.7.10.1 2.7.11.1]	-	GO:0004672//protein kinase activity	GO:0016310//phosphorylation	gi|657384351|gb|AES95527.2|/0/LRR receptor-like kinase [Medicago truncatula]			[Msa]_25639	2.38	0.756667	0.01	0.563333	1.11667	0.34	K04733|1|4e-136|475|dosa:Os01t0819100-01|interleukin-1 receptor-associated kinase 4 [EC:2.7.11.1];K04730|3|2e-93|207|egu:105039392|interleukin-1 receptor-associated kinase 1 [EC:2.7.11.1]	GO:0016021//integral component of membrane	GO:0004672//protein kinase activity;GO:0005524//ATP binding	GO:0006468//protein phosphorylation	gi|657393727|gb|KEH34523.1|/0/LRR receptor-like kinase [Medicago truncatula]
	[Msa]_25639	2.38	0.326667	0.596667	0.223333	0.713333	0.253333	K04733|1|4e-136|475|dosa:Os01t0819100-01|interleukin-1 receptor-associated kinase 4 [EC:2.7.11.1];K04730|3|2e-93|207|egu:105039392|interleukin-1 receptor-associated kinase 1 [EC:2.7.11.1]	GO:0016021//integral component of membrane	GO:0004672//protein kinase activity;GO:0005524//ATP binding	GO:0006468//protein phosphorylation	gi|657393727|gb|KEH34523.1|/0/LRR receptor-like kinase [Medicago truncatula]			[Msa]_26864	0.0566667	1.22	2.36333	1.33667	0.773333	0.436667	K04733|1|2e-122|358|ppp:PHYPADRAFT_161314|interleukin-1 receptor-associated kinase 4 [EC:2.7.11.1]	-	GO:0005524//ATP binding;GO:0004674//protein serine/threonine kinase activity	GO:0006468//protein phosphorylation	gi|657380922|gb|KEH24967.1|/0/receptor-like kinase plant [Medicago truncatula]
	[Msa]_26864	0.0566667	0.97	1.55	1.02667	0.873333	0.78	K04733|1|2e-122|358|ppp:PHYPADRAFT_161314|interleukin-1 receptor-associated kinase 4 [EC:2.7.11.1]	-	GO:0005524//ATP binding;GO:0004674//protein serine/threonine kinase activity	GO:0006468//protein phosphorylation	gi|657380922|gb|KEH24967.1|/0/receptor-like kinase plant [Medicago truncatula]			[Msa]_28766	0.176667	1.01	0.74	0.656667	0.48	0.396667	K04730|1|3e-117|310|pda:103722623|interleukin-1 receptor-associated kinase 1 [EC:2.7.11.1];K04733|3|4e-105|313|atr:18442672|interleukin-1 receptor-associated kinase 4 [EC:2.7.11.1]	-	GO:0030246//carbohydrate binding;GO:0005524//ATP binding;GO:0004674//protein serine/threonine kinase activity	GO:0006468//protein phosphorylation	gi|357476163|ref|XP_003608367.1|/0/Lectin receptor-like kinase Tg-20 [Medicago truncatula]
	[Msa]_32413	3.21	1.58	1.19333	1.45	1.04667	0.756667	K04730|1|6e-116|419|dosa:Os03t0233300-00|interleukin-1 receptor-associated kinase 1 [EC:2.7.11.1];K13429|4|1e-59|232|mtr:MTR_5g086130|chitin elicitor receptor kinase 1;K04733|5|7e-59|229|sot:102598446|interleukin-1 receptor-associated kinase 4 [EC:2.7.11.1]	-	GO:0004713//protein tyrosine kinase activity;GO:0005524//ATP binding	GO:0006468//protein phosphorylation	gi|357483205|ref|XP_003611889.1|/0/LysM-domain containing receptor-like kinase [Medicago truncatula]			[Msa]_32413	3.21	2.4	3.55333	1.16	0.686667	1.22667	K04730|1|6e-116|419|dosa:Os03t0233300-00|interleukin-1 receptor-associated kinase 1 [EC:2.7.11.1];K13429|4|1e-59|232|mtr:MTR_5g086130|chitin elicitor receptor kinase 1;K04733|5|7e-59|229|sot:102598446|interleukin-1 receptor-associated kinase 4 [EC:2.7.11.1]	-	GO:0004713//protein tyrosine kinase activity;GO:0005524//ATP binding	GO:0006468//protein phosphorylation	gi|357483205|ref|XP_003611889.1|/0/LysM-domain containing receptor-like kinase [Medicago truncatula]
	[Msa]_32593	0.636667	2.59	1.24	1.26667	1.06333	1.91333	K04730|1|2e-169|597|gmx:100799268|interleukin-1 receptor-associated kinase 1 [EC:2.7.11.1]	-	GO:0005524//ATP binding;GO:0004674//protein serine/threonine kinase activity	GO:0006468//protein phosphorylation	gi|657383249|gb|KEH26990.1|/1.00847e-180/receptor-like kinase [Medicago truncatula]			[Msa]_32593	0.636667	2.4	2.62333	2.05667	1.01333	1.45	K04730|1|2e-169|597|gmx:100799268|interleukin-1 receptor-associated kinase 1 [EC:2.7.11.1]	-	GO:0005524//ATP binding;GO:0004674//protein serine/threonine kinase activity	GO:0006468//protein phosphorylation	gi|657383249|gb|KEH26990.1|/1.00847e-180/receptor-like kinase [Medicago truncatula]
	[Msa]_32803	1.54667	0.81	0.14	0.163333	0.16	0.0533333	K04730|1|1e-153|356|pop:POPTR_0015s02040g|interleukin-1 receptor-associated kinase 1 [EC:2.7.11.1]	-	GO:0004674//protein serine/threonine kinase activity;GO:0000166//nucleotide binding	GO:0016310//phosphorylation	gi|657401418|gb|KEH40396.1|/0/stress-induced receptor-like kinase, putative [Medicago truncatula]			[Msa]_32803	1.54667	0.77	0.55	0.4	0.233333	0.113333	K04730|1|1e-153|356|pop:POPTR_0015s02040g|interleukin-1 receptor-associated kinase 1 [EC:2.7.11.1]	-	GO:0004674//protein serine/threonine kinase activity;GO:0000166//nucleotide binding	GO:0016310//phosphorylation	gi|657401418|gb|KEH40396.1|/0/stress-induced receptor-like kinase, putative [Medicago truncatula]
	[Msa]_34669	2.34333	1.43	1.01333	0.633333	0.83	0.553333	K12489|1|3e-156|552|rcu:RCOM_1438200|Arf-GAP with coiled-coil, ANK repeat and PH domain-containing protein;K04730|3|2e-140|499|pper:PRUPE_ppa007868mg|interleukin-1 receptor-associated kinase 1 [EC:2.7.11.1]	-	GO:0004672//protein kinase activity;GO:0005524//ATP binding	GO:0006468//protein phosphorylation	gi|657376854|gb|KEH21855.1|/0/receptor-like kinase [Medicago truncatula]			[Msa]_34669	2.34333	1.95667	0.993333	1.12667	0.473333	0.656667	K12489|1|3e-156|552|rcu:RCOM_1438200|Arf-GAP with coiled-coil, ANK repeat and PH domain-containing protein;K04730|3|2e-140|499|pper:PRUPE_ppa007868mg|interleukin-1 receptor-associated kinase 1 [EC:2.7.11.1]	-	GO:0004672//protein kinase activity;GO:0005524//ATP binding	GO:0006468//protein phosphorylation	gi|657376854|gb|KEH21855.1|/0/receptor-like kinase [Medicago truncatula]
	[Msa]_36836	1.33667	2.13	1.23333	3.24333	0.01	0.723333	K04730|1|2e-145|248|pop:POPTR_0003s03690g|interleukin-1 receptor-associated kinase 1 [EC:2.7.11.1]	-	GO:0005524//ATP binding;GO:0004674//protein serine/threonine kinase activity	GO:0006468//protein phosphorylation	gi|357446811|ref|XP_003593681.1|/0/Somatic embryogenesis receptor-like kinase [Medicago truncatula]			[Msa]_35538	0.653333	0.01	0.586667	0.92	1.15667	2.69667	K04730|1|3e-142|226|gmx:100799800|interleukin-1 receptor-associated kinase 1 [EC:2.7.11.1]	-	GO:0016301//kinase activity	-	gi|657383249|gb|KEH26990.1|/0/receptor-like kinase [Medicago truncatula]
	[Msa]_44265	1.39333	1.12333	0.376667	0.213333	0.64	0.426667	K04730|1|3e-112|382|bvg:104902097|interleukin-1 receptor-associated kinase 1 [EC:2.7.11.1];K04733|5|1e-69|234|pop:POPTR_0021s00700g|interleukin-1 receptor-associated kinase 4 [EC:2.7.11.1]	-	GO:0005524//ATP binding;GO:0004674//protein serine/threonine kinase activity	GO:0006468//protein phosphorylation	gi|657398357|gb|KEH37965.1|/0/receptor-like kinase [Medicago truncatula]			[Msa]_36836	1.33667	0.946667	4.41333	2.38333	0.27	0.01	K04730|1|2e-145|248|pop:POPTR_0003s03690g|interleukin-1 receptor-associated kinase 1 [EC:2.7.11.1]	-	GO:0005524//ATP binding;GO:0004674//protein serine/threonine kinase activity	GO:0006468//protein phosphorylation	gi|357446811|ref|XP_003593681.1|/0/Somatic embryogenesis receptor-like kinase [Medicago truncatula]
	[Msa]_50481	2.91333	1.16667	2.48	2.20333	0.61	1.86667	K14500|1|5e-124|273|cam:101511724|BR-signaling kinase [EC:2.7.11.1]	-	GO:0004672//protein kinase activity;GO:0005524//ATP binding	GO:0006468//protein phosphorylation	gi|657373110|gb|KEH18870.1|/2.9357e-131/LRR receptor-like kinase [Medicago truncatula]			[Msa]_40365	0.1	1.17	1.08333	0.643333	0.196667	0.293333	K04733|1|4e-170|409|zma:100383797|interleukin-1 receptor-associated kinase 4 [EC:2.7.11.1];K00924|4|2e-141|366|tcc:TCM_034252|	GO:0016021//integral component of membrane	GO:0005524//ATP binding;GO:0004674//protein serine/threonine kinase activity	GO:0006468//protein phosphorylation	gi|657383980|gb|AES94465.2|/0/LRR receptor-like kinase family protein [Medicago truncatula]
	[Msa]_6281	2.48667	1.90667	1.25	0.646667	1.29333	0.5	K00924|1|1e-179|631|gmx:732625|	GO:0016021//integral component of membrane	GO:0005524//ATP binding;GO:0004674//protein serine/threonine kinase activity	GO:0006468//protein phosphorylation	gi|657403620|gb|KEH42461.1|/0/LRR receptor-like kinase family protein [Medicago truncatula]			[Msa]_6281	2.48667	2.13667	1.60333	1.23333	1.08333	0.573333	K00924|1|1e-179|631|gmx:732625|	GO:0016021//integral component of membrane	GO:0005524//ATP binding;GO:0004674//protein serine/threonine kinase activity	GO:0006468//protein phosphorylation	gi|657403620|gb|KEH42461.1|/0/LRR receptor-like kinase family protein [Medicago truncatula]
	[Msa]_6941	6.8	6.37	3.94667	3.38	1.71333	1.68667	K04730|1|8e-174|496|zma:100274594|interleukin-1 receptor-associated kinase 1 [EC:2.7.11.1]	GO:0016021//integral component of membrane	GO:0004672//protein kinase activity;GO:0005524//ATP binding	GO:0006468//protein phosphorylation	gi|657395124|gb|KEH35536.1|/0/leucine-rich receptor-like kinase family protein [Medicago truncatula]			[Msa]_6941	6.8	7.19333	3.83333	3.98667	1.8	1.34	K04730|1|8e-174|496|zma:100274594|interleukin-1 receptor-associated kinase 1 [EC:2.7.11.1]	GO:0016021//integral component of membrane	GO:0004672//protein kinase activity;GO:0005524//ATP binding	GO:0006468//protein phosphorylation	gi|657395124|gb|KEH35536.1|/0/leucine-rich receptor-like kinase family protein [Medicago truncatula]
	[Msa]_7115	2.43667	0.146667	0.556667	0.816667	0.123333	0.26	-	GO:0016021//integral component of membrane	GO:0005524//ATP binding;GO:0004674//protein serine/threonine kinase activity	GO:0006468//protein phosphorylation	gi|657383980|gb|AES94465.2|/0/LRR receptor-like kinase family protein [Medicago truncatula]			[Msa]_7115	2.43667	1.59	1.04	0.486667	0.156667	0.186667	-	GO:0016021//integral component of membrane	GO:0005524//ATP binding;GO:0004674//protein serine/threonine kinase activity	GO:0006468//protein phosphorylation	gi|657383980|gb|AES94465.2|/0/LRR receptor-like kinase family protein [Medicago truncatula]
	[Msa]_7224	2.05333	2.39	3.20667	2.39667	0.963333	0.506667	-	GO:0016021//integral component of membrane	GO:0005524//ATP binding;GO:0004674//protein serine/threonine kinase activity	GO:0006468//protein phosphorylation	gi|657390243|gb|KEH31809.1|/0/LRR receptor-like kinase family protein [Medicago truncatula]			[Msa]_7224	2.05333	3.97	2.61667	1.67333	0.166667	0.32	-	GO:0016021//integral component of membrane	GO:0005524//ATP binding;GO:0004674//protein serine/threonine kinase activity	GO:0006468//protein phosphorylation	gi|657390243|gb|KEH31809.1|/0/LRR receptor-like kinase family protein [Medicago truncatula]
	[Msa]_7774	3.17667	1.74	2.04333	0.96	0.826667	0.133333	K17422|1|0.0|514|mtr:MTR_5g045910|large subunit ribosomal protein L41	GO:0016021//integral component of membrane	GO:0005524//ATP binding;GO:0004674//protein serine/threonine kinase activity	GO:0006468//protein phosphorylation	gi|657390243|gb|KEH31809.1|/0/LRR receptor-like kinase family protein [Medicago truncatula]			[Msa]_7774	3.17667	3.86667	1.52667	1.13667	0.483333	0.193333	K17422|1|0.0|514|mtr:MTR_5g045910|large subunit ribosomal protein L41	GO:0016021//integral component of membrane	GO:0005524//ATP binding;GO:0004674//protein serine/threonine kinase activity	GO:0006468//protein phosphorylation	gi|657390243|gb|KEH31809.1|/0/LRR receptor-like kinase family protein [Medicago truncatula]
	[Msa]_7780	1.53	1.58333	0.616667	0.296667	0.206667	0.466667	K00924|1|0.0|621|vvi:100260741|	GO:0016021//integral component of membrane	GO:0005524//ATP binding;GO:0004674//protein serine/threonine kinase activity	GO:0006468//protein phosphorylation	gi|657383980|gb|AES94465.2|/0/LRR receptor-like kinase family protein [Medicago truncatula]			[Msa]_7780	1.53	1.48	0.663333	0.95	0.59	0.276667	K00924|1|0.0|621|vvi:100260741|	GO:0016021//integral component of membrane	GO:0005524//ATP binding;GO:0004674//protein serine/threonine kinase activity	GO:0006468//protein phosphorylation	gi|657383980|gb|AES94465.2|/0/LRR receptor-like kinase family protein [Medicago truncatula]
	[Msa]_7805	0.246667	0.553333	1.35	1.6	1.88333	1.95333	K04733|1|1e-176|621|pper:PRUPE_ppa003884mg|interleukin-1 receptor-associated kinase 4 [EC:2.7.11.1]	-	GO:0005524//ATP binding;GO:0004674//protein serine/threonine kinase activity	GO:0006468//protein phosphorylation	gi|657399087|gb|KEH38591.1|/0/LRR receptor-like kinase [Medicago truncatula]			[Msa]_7805	0.246667	0.85	1.15667	1.21667	1.87333	1.65667	K04733|1|1e-176|621|pper:PRUPE_ppa003884mg|interleukin-1 receptor-associated kinase 4 [EC:2.7.11.1]	-	GO:0005524//ATP binding;GO:0004674//protein serine/threonine kinase activity	GO:0006468//protein phosphorylation	gi|657399087|gb|KEH38591.1|/0/LRR receptor-like kinase [Medicago truncatula]
	[Msa]_7991	4.21333	3.54	2.34667	1.22	0.93	0.403333	K04730|1|1e-168|417|zma:100274594|interleukin-1 receptor-associated kinase 1 [EC:2.7.11.1]	GO:0016021//integral component of membrane	GO:0004672//protein kinase activity;GO:0005524//ATP binding	GO:0006468//protein phosphorylation	gi|657395124|gb|KEH35536.1|/0/leucine-rich receptor-like kinase family protein [Medicago truncatula]			[Msa]_7991	4.21333	4.16333	2.12667	1.17667	0.856667	1.01	K04730|1|1e-168|417|zma:100274594|interleukin-1 receptor-associated kinase 1 [EC:2.7.11.1]	GO:0016021//integral component of membrane	GO:0004672//protein kinase activity;GO:0005524//ATP binding	GO:0006468//protein phosphorylation	gi|657395124|gb|KEH35536.1|/0/leucine-rich receptor-like kinase family protein [Medicago truncatula]
	[Msa]_8252	1.26333	0.666667	0.293333	0.663333	0.423333	0.76	K19613|1|7e-104|276|pxb:103948289|leucine-rich repeat protein SHOC2	GO:0016021//integral component of membrane	GO:0005524//ATP binding;GO:0004674//protein serine/threonine kinase activity	GO:0006468//protein phosphorylation	gi|657372739|gb|KEH18526.1|/0/LRR receptor-like kinase [Medicago truncatula]			[Msa]_8252	1.26333	0.593333	0.533333	0.41	0.313333	0.653333	K19613|1|7e-104|276|pxb:103948289|leucine-rich repeat protein SHOC2	GO:0016021//integral component of membrane	GO:0005524//ATP binding;GO:0004674//protein serine/threonine kinase activity	GO:0006468//protein phosphorylation	gi|657372739|gb|KEH18526.1|/0/LRR receptor-like kinase [Medicago truncatula]
	[Msa]_8497	1.72667	0.423333	0.97	0.186667	1.44	0.436667	-	GO:0016021//integral component of membrane	GO:0005524//ATP binding;GO:0004674//protein serine/threonine kinase activity	GO:0006468//protein phosphorylation	gi|657383980|gb|AES94465.2|/0/LRR receptor-like kinase family protein [Medicago truncatula]			[Msa]_8497	1.72667	1.11667	2.46667	0.403333	0.313333	0.69	-	GO:0016021//integral component of membrane	GO:0005524//ATP binding;GO:0004674//protein serine/threonine kinase activity	GO:0006468//protein phosphorylation	gi|657383980|gb|AES94465.2|/0/LRR receptor-like kinase family protein [Medicago truncatula]
	[Msa]_8586	6.98333	7.87	4.21667	3.33667	2.67333	1.40333	K17422|1|0.0|1010|mtr:MTR_5g045910|large subunit ribosomal protein L41;K13420|2|2e-165|584|egr:104440808|LRR receptor-like serine/threonine-protein kinase FLS2 [EC:2.7.11.1]	GO:0016021//integral component of membrane	GO:0005524//ATP binding;GO:0004674//protein serine/threonine kinase activity	GO:0006468//protein phosphorylation	gi|657390243|gb|KEH31809.1|/0/LRR receptor-like kinase family protein [Medicago truncatula]			[Msa]_8586	6.98333	6.14667	4.00667	2.77	1.36	1.42333	K17422|1|0.0|1010|mtr:MTR_5g045910|large subunit ribosomal protein L41;K13420|2|2e-165|584|egr:104440808|LRR receptor-like serine/threonine-protein kinase FLS2 [EC:2.7.11.1]	GO:0016021//integral component of membrane	GO:0005524//ATP binding;GO:0004674//protein serine/threonine kinase activity	GO:0006468//protein phosphorylation	gi|657390243|gb|KEH31809.1|/0/LRR receptor-like kinase family protein [Medicago truncatula]
	[Msa]_9696	1.32	0.0766667	0.3	0.01	0.256667	0.946667	K00924|1|0.0|1029|vvi:100260741|	GO:0016021//integral component of membrane	GO:0005524//ATP binding;GO:0004674//protein serine/threonine kinase activity	GO:0006468//protein phosphorylation	gi|657383980|gb|AES94465.2|/0/LRR receptor-like kinase family protein [Medicago truncatula]			[Msa]_9694	0.383333	2.26	0.123333	0.01	0.0633333	0.873333	K00924|1|0.0|1029|vvi:100260741|	GO:0016021//integral component of membrane	GO:0005524//ATP binding;GO:0004674//protein serine/threonine kinase activity	GO:0006468//protein phosphorylation	gi|657383980|gb|AES94465.2|/0/LRR receptor-like kinase family protein [Medicago truncatula]
	[Msa]_9767	2.84333	1.96333	1.28667	0.586667	0.546667	0.453333	K04730|1|1e-145|347|zma:100274594|interleukin-1 receptor-associated kinase 1 [EC:2.7.11.1]	GO:0016021//integral component of membrane	GO:0004672//protein kinase activity;GO:0005524//ATP binding	GO:0006468//protein phosphorylation	gi|657395124|gb|KEH35536.1|/0/leucine-rich receptor-like kinase family protein [Medicago truncatula]			[Msa]_9696	1.32	1.07	0.01	1.89	0.273333	1.02667	K00924|1|0.0|1029|vvi:100260741|	GO:0016021//integral component of membrane	GO:0005524//ATP binding;GO:0004674//protein serine/threonine kinase activity	GO:0006468//protein phosphorylation	gi|657383980|gb|AES94465.2|/0/LRR receptor-like kinase family protein [Medicago truncatula]
	[Msa]_9769	0.173333	1.62333	0.52	0.65	0.223333	0.156667	K04730|1|9e-133|222|egr:104451887|interleukin-1 receptor-associated kinase 1 [EC:2.7.11.1]	GO:0016021//integral component of membrane	GO:0004713//protein tyrosine kinase activity;GO:0005524//ATP binding	GO:0006468//protein phosphorylation	gi|657378840|gb|KEH23423.1|/0/LRR receptor-like kinase family protein [Medicago truncatula]			[Msa]_9767	2.84333	1.48	1.85667	0.793333	0.47	0.693333	K04730|1|1e-145|347|zma:100274594|interleukin-1 receptor-associated kinase 1 [EC:2.7.11.1]	GO:0016021//integral component of membrane	GO:0004672//protein kinase activity;GO:0005524//ATP binding	GO:0006468//protein phosphorylation	gi|657395124|gb|KEH35536.1|/0/leucine-rich receptor-like kinase family protein [Medicago truncatula]
	[Msa]_9921	5.26	8.92667	5.89333	5.57667	1.3	1.99333	K00924|1|0.0|1029|vvi:100260741|	GO:0016021//integral component of membrane	GO:0005524//ATP binding;GO:0004674//protein serine/threonine kinase activity	GO:0006468//protein phosphorylation	gi|657383980|gb|AES94465.2|/0/LRR receptor-like kinase family protein [Medicago truncatula]			[Msa]_9769	0.173333	1.39333	1.15333	0.106667	0.0666667	0.0133333	K04730|1|9e-133|222|egr:104451887|interleukin-1 receptor-associated kinase 1 [EC:2.7.11.1]	GO:0016021//integral component of membrane	GO:0004713//protein tyrosine kinase activity;GO:0005524//ATP binding	GO:0006468//protein phosphorylation	gi|657378840|gb|KEH23423.1|/0/LRR receptor-like kinase family protein [Medicago truncatula]
MAPKs (2)	[Msa]_21418	0.01	1.1	0.01	0.47	0.2	0.01	K04421|1|0.0|711|mtr:MTR_3g096230|mitogen-activated protein kinase kinase kinase 3 [EC:2.7.11.25];K04420|3|0.0|433|cit:102607672|mitogen-activated protein kinase kinase kinase 2 [EC:2.7.11.25]	-	GO:0004672//protein kinase activity;GO:0005524//ATP binding	GO:0006468//protein phosphorylation	gi|357464659|ref|XP_003602611.1|/0/Mitogen-activated protein kinase kinase kinase [Medicago truncatula]		MAPKs (2)	[Msa]_26907	0.06	1.17667	0.103333	0.916667	0.3	0.93	K04371|1|0.0|1009|jcu:105631897|mitogen-activated protein kinase 1/3 [EC:2.7.11.24]	-	GO:0004707//MAP kinase activity;GO:0005524//ATP binding	GO:0000165//MAPK cascade;GO:0006468//protein phosphorylation	gi|357447643|ref|XP_003594097.1|/0/Mitogen activated protein kinase 16-2 [Medicago truncatula]
	[Msa]_32007	0.78	6.61	2.07	2.99333	0.38	1.22	K04730|1|9e-29|129|pop:POPTR_0001s03530g|interleukin-1 receptor-associated kinase 1 [EC:2.7.11.1];K04733|5|7e-28|110|tcc:TCM_001736|interleukin-1 receptor-associated kinase 4 [EC:2.7.11.1]	-	GO:0005524//ATP binding;GO:0004674//protein serine/threonine kinase activity	GO:0006468//protein phosphorylation	gi|357444219|ref|XP_003592387.1|/0/Mitogen-activated protein kinase [Medicago truncatula]			[Msa]_32007	0.78	8.22	3.68	0.83	0.56	0.783333	K04730|1|9e-29|129|pop:POPTR_0001s03530g|interleukin-1 receptor-associated kinase 1 [EC:2.7.11.1];K04733|5|7e-28|110|tcc:TCM_001736|interleukin-1 receptor-associated kinase 4 [EC:2.7.11.1]	-	GO:0005524//ATP binding;GO:0004674//protein serine/threonine kinase activity	GO:0006468//protein phosphorylation	gi|357444219|ref|XP_003592387.1|/0/Mitogen-activated protein kinase [Medicago truncatula]
CDPKs (5)	[Msa]_24980	0.01	0.01	0.01	0.206667	0.0933333	1.05	K04515|1|0.0|930|cam:101512514|calcium/calmodulin-dependent protein kinase (CaM kinase) II [EC:2.7.11.17];K13412|2|0.0|704|pop:POPTR_0015s13790g|calcium-dependent protein kinase [EC:2.7.11.1]	-	GO:0005524//ATP binding;GO:0004674//protein serine/threonine kinase activity	GO:0006468//protein phosphorylation	gi|357444093|ref|XP_003592324.1|/0/Calcium-dependent protein kinase [Medicago truncatula]		CDPKs (6)	[Msa]_24980	0.01	0.523333	0.163333	0.01	0.223333	1.56333	K04515|1|0.0|930|cam:101512514|calcium/calmodulin-dependent protein kinase (CaM kinase) II [EC:2.7.11.17];K13412|2|0.0|704|pop:POPTR_0015s13790g|calcium-dependent protein kinase [EC:2.7.11.1]	-	GO:0005524//ATP binding;GO:0004674//protein serine/threonine kinase activity	GO:0006468//protein phosphorylation	gi|357444093|ref|XP_003592324.1|/0/Calcium-dependent protein kinase [Medicago truncatula]
	[Msa]_29691	0.01	1.46333	0.453333	0.366667	0.133333	0.286667	K13412|1|0.0|1079|mtr:MTR_5g022030|calcium-dependent protein kinase [EC:2.7.11.1]	-	GO:0005509//calcium ion binding;GO:0005524//ATP binding;GO:0004674//protein serine/threonine kinase activity	GO:0006468//protein phosphorylation	gi|357483761|ref|XP_003612167.1|/0/Calcium-dependent protein kinase [Medicago truncatula]			[Msa]_29691	0.01	1.03667	1.17	0.453333	0.18	0.21	K13412|1|0.0|1079|mtr:MTR_5g022030|calcium-dependent protein kinase [EC:2.7.11.1]	-	GO:0005509//calcium ion binding;GO:0005524//ATP binding;GO:0004674//protein serine/threonine kinase activity	GO:0006468//protein phosphorylation	gi|357483761|ref|XP_003612167.1|/0/Calcium-dependent protein kinase [Medicago truncatula]
	[Msa]_42669	1.77333	0.703333	0.01	0.14	0.343333	0.2	K13412|1|0.0|504|cam:101512548|calcium-dependent protein kinase [EC:2.7.11.1]	-	GO:0005509//calcium ion binding;GO:0005524//ATP binding;GO:0004674//protein serine/threonine kinase activity	GO:0006468//protein phosphorylation	gi|502137246|ref|XP_004503020.1|/0/PREDICTED: calcium-dependent protein kinase SK5-like [Cicer arietinum]			[Msa]_34133	1.90667	6.15333	7.73333	1.86333	3.37667	4.03333	K13412|1|0.0|1018|mtr:MTR_5g022030|calcium-dependent protein kinase [EC:2.7.11.1]	-	GO:0005509//calcium ion binding;GO:0005524//ATP binding;GO:0004674//protein serine/threonine kinase activity	GO:0006468//protein phosphorylation	gi|357483761|ref|XP_003612167.1|/0/Calcium-dependent protein kinase [Medicago truncatula]
	[Msa]_43440	5.27333	3.23	7.4	6.29667	2.78667	0.123333	K13412|1|0.0|831|mtr:MTR_5g022030|calcium-dependent protein kinase [EC:2.7.11.1]	-	GO:0004683//calmodulin-dependent protein kinase activity;GO:0005509//calcium ion binding;GO:0005524//ATP binding	GO:0006468//protein phosphorylation	gi|357483761|ref|XP_003612167.1|/0/Calcium-dependent protein kinase [Medicago truncatula]			[Msa]_42669	1.77333	0.413333	0.18	0.976667	0.303333	0.76	K13412|1|0.0|504|cam:101512548|calcium-dependent protein kinase [EC:2.7.11.1]	-	GO:0005509//calcium ion binding;GO:0005524//ATP binding;GO:0004674//protein serine/threonine kinase activity	GO:0006468//protein phosphorylation	gi|502137246|ref|XP_004503020.1|/0/PREDICTED: calcium-dependent protein kinase SK5-like [Cicer arietinum]
	[Msa]_45119	0.28	1.85333	2.10333	1.73333	2.44667	1.05333	K13412|1|0.0|419|mtr:MTR_8g095440|calcium-dependent protein kinase [EC:2.7.11.1]	-	GO:0005509//calcium ion binding;GO:0005524//ATP binding;GO:0004674//protein serine/threonine kinase activity	GO:0006468//protein phosphorylation	gi|357520279|ref|XP_003630428.1|/0/Calcium-dependent protein kinase [Medicago truncatula]			[Msa]_43440	5.27333	0.01	1.6	3.95	2.84667	4.44333	K13412|1|0.0|831|mtr:MTR_5g022030|calcium-dependent protein kinase [EC:2.7.11.1]	-	GO:0004683//calmodulin-dependent protein kinase activity;GO:0005509//calcium ion binding;GO:0005524//ATP binding	GO:0006468//protein phosphorylation	gi|357483761|ref|XP_003612167.1|/0/Calcium-dependent protein kinase [Medicago truncatula]
CIPKs (14)	[Msa]_19180	0.656667	0.623333	1.35	1.81	6.19333	5.26333	K07198|1|4e-173|594|tcc:TCM_041026|5'-AMP-activated protein kinase, catalytic alpha subunit [EC:2.7.11.11]	-	GO:0005524//ATP binding;GO:0004674//protein serine/threonine kinase activity	GO:0006468//protein phosphorylation;GO:0007165//signal transduction	gi|357493713|ref|XP_003617145.1|/0/CBL-interacting protein kinase [Medicago truncatula]			[Msa]_45119	0.28	0.563333	0.313333	0.503333	1.87	0.923333	K13412|1|0.0|419|mtr:MTR_8g095440|calcium-dependent protein kinase [EC:2.7.11.1]	-	GO:0005509//calcium ion binding;GO:0005524//ATP binding;GO:0004674//protein serine/threonine kinase activity	GO:0006468//protein phosphorylation	gi|357520279|ref|XP_003630428.1|/0/Calcium-dependent protein kinase [Medicago truncatula]
	[Msa]_27495	0.57	1.59	3.13333	1.31667	3.31667	3.81667	K07198|1|0.0|641|mtr:MTR_1g013700|5'-AMP-activated protein kinase, catalytic alpha subunit [EC:2.7.11.11]	-	GO:0005524//ATP binding;GO:0004674//protein serine/threonine kinase activity	GO:0006468//protein phosphorylation;GO:0007165//signal transduction	gi|357437095|ref|XP_003588823.1|/0/CBL-interacting protein kinase [Medicago truncatula]		CIPKs (13)	[Msa]_19180	0.656667	0.556667	1.64333	2.33	3.08667	6.62667	K07198|1|4e-173|594|tcc:TCM_041026|5'-AMP-activated protein kinase, catalytic alpha subunit [EC:2.7.11.11]	-	GO:0005524//ATP binding;GO:0004674//protein serine/threonine kinase activity	GO:0006468//protein phosphorylation;GO:0007165//signal transduction	gi|357493713|ref|XP_003617145.1|/0/CBL-interacting protein kinase [Medicago truncatula]
	[Msa]_30121	0.83	2.10667	2.16	2.95667	5.45333	3.74667	K07198|1|0.0|855|mtr:MTR_2g045470|5'-AMP-activated protein kinase, catalytic alpha subunit [EC:2.7.11.11]	-	GO:0005524//ATP binding;GO:0004674//protein serine/threonine kinase activity	GO:0006468//protein phosphorylation;GO:0007165//signal transduction	gi|357450323|ref|XP_003595438.1|/0/CBL-interacting protein kinase [Medicago truncatula]			[Msa]_21375	0.26	0.356667	0.37	0.58	0.546667	1.10667	K07198|1|1e-169|597|mus:103982250|5'-AMP-activated protein kinase, catalytic alpha subunit [EC:2.7.11.11]	-	GO:0005524//ATP binding;GO:0004674//protein serine/threonine kinase activity	GO:0006468//protein phosphorylation;GO:0007165//signal transduction	gi|357450635|ref|XP_003595594.1|/0/CBL-interacting protein kinase [Medicago truncatula]
	[Msa]_31360	1.51667	0.00333333	0.453333	0.00666667	0.01	0.01	K07198|1|0.0|448|tcc:TCM_041026|5'-AMP-activated protein kinase, catalytic alpha subunit [EC:2.7.11.11]	-	GO:0005524//ATP binding;GO:0004674//protein serine/threonine kinase activity	GO:0006468//protein phosphorylation;GO:0007165//signal transduction	gi|357493713|ref|XP_003617145.1|/0/CBL-interacting protein kinase [Medicago truncatula]			[Msa]_27495	0.57	1.56333	1.08333	2.91333	2.83	2.49667	K07198|1|0.0|641|mtr:MTR_1g013700|5'-AMP-activated protein kinase, catalytic alpha subunit [EC:2.7.11.11]	-	GO:0005524//ATP binding;GO:0004674//protein serine/threonine kinase activity	GO:0006468//protein phosphorylation;GO:0007165//signal transduction	gi|357437095|ref|XP_003588823.1|/0/CBL-interacting protein kinase [Medicago truncatula]
	[Msa]_32876	1.05667	1.93	2.68333	4.26667	7.93667	7.61667	K07198|1|0.0|535|mtr:MTR_2g045470|5'-AMP-activated protein kinase, catalytic alpha subunit [EC:2.7.11.11]	-	GO:0005524//ATP binding;GO:0004674//protein serine/threonine kinase activity	GO:0006468//protein phosphorylation;GO:0007165//signal transduction	gi|357450323|ref|XP_003595438.1|/0/CBL-interacting protein kinase [Medicago truncatula]			[Msa]_30121	0.83	1.15667	3.45667	2.29333	3.20333	5.32333	K07198|1|0.0|855|mtr:MTR_2g045470|5'-AMP-activated protein kinase, catalytic alpha subunit [EC:2.7.11.11]	-	GO:0005524//ATP binding;GO:0004674//protein serine/threonine kinase activity	GO:0006468//protein phosphorylation;GO:0007165//signal transduction	gi|357450323|ref|XP_003595438.1|/0/CBL-interacting protein kinase [Medicago truncatula]
	[Msa]_35260	6.17667	9.34667	11.9633	25.8733	52.56	63.1	K07198|1|0.0|804|tcc:TCM_041026|5'-AMP-activated protein kinase, catalytic alpha subunit [EC:2.7.11.11]	-	GO:0005524//ATP binding;GO:0004674//protein serine/threonine kinase activity	GO:0006468//protein phosphorylation;GO:0007165//signal transduction	gi|357493713|ref|XP_003617145.1|/0/CBL-interacting protein kinase [Medicago truncatula]			[Msa]_31360	1.51667	0.926667	0.01	0.47	0.55	0.01	K07198|1|0.0|448|tcc:TCM_041026|5'-AMP-activated protein kinase, catalytic alpha subunit [EC:2.7.11.11]	-	GO:0005524//ATP binding;GO:0004674//protein serine/threonine kinase activity	GO:0006468//protein phosphorylation;GO:0007165//signal transduction	gi|357493713|ref|XP_003617145.1|/0/CBL-interacting protein kinase [Medicago truncatula]
	[Msa]_36318	4.36	6.91	13.8033	12.1	28.8167	24.33	K07198|1|0.0|705|jcu:105633501|5'-AMP-activated protein kinase, catalytic alpha subunit [EC:2.7.11.11]	-	GO:0005524//ATP binding;GO:0004674//protein serine/threonine kinase activity	GO:0006468//protein phosphorylation;GO:0007165//signal transduction	gi|357480107|ref|XP_003610339.1|/0/CBL-interacting protein kinase [Medicago truncatula]			[Msa]_32876	1.05667	2.45	5.04333	2.81	3.59333	4.22667	K07198|1|0.0|535|mtr:MTR_2g045470|5'-AMP-activated protein kinase, catalytic alpha subunit [EC:2.7.11.11]	-	GO:0005524//ATP binding;GO:0004674//protein serine/threonine kinase activity	GO:0006468//protein phosphorylation;GO:0007165//signal transduction	gi|357450323|ref|XP_003595438.1|/0/CBL-interacting protein kinase [Medicago truncatula]
	[Msa]_37183	0.733333	0.343333	1.29667	0.47	3.13333	1.25667	K07198|1|0.0|832|mtr:MTR_1g013700|5'-AMP-activated protein kinase, catalytic alpha subunit [EC:2.7.11.11]	-	GO:0005524//ATP binding;GO:0004674//protein serine/threonine kinase activity	GO:0006468//protein phosphorylation;GO:0007165//signal transduction	gi|357437095|ref|XP_003588823.1|/0/CBL-interacting protein kinase [Medicago truncatula]			[Msa]_35260	6.17667	10.5567	16.8233	25.65	33.8367	57.2033	K07198|1|0.0|804|tcc:TCM_041026|5'-AMP-activated protein kinase, catalytic alpha subunit [EC:2.7.11.11]	-	GO:0005524//ATP binding;GO:0004674//protein serine/threonine kinase activity	GO:0006468//protein phosphorylation;GO:0007165//signal transduction	gi|357493713|ref|XP_003617145.1|/0/CBL-interacting protein kinase [Medicago truncatula]
	[Msa]_38856	3.95	4.04	11.03	12.2567	25.0033	7.79	K07198|1|0.0|610|jcu:105633501|5'-AMP-activated protein kinase, catalytic alpha subunit [EC:2.7.11.11]	-	GO:0005524//ATP binding;GO:0004674//protein serine/threonine kinase activity	GO:0006468//protein phosphorylation;GO:0007165//signal transduction	gi|357480107|ref|XP_003610339.1|/0/CBL-interacting protein kinase [Medicago truncatula]			[Msa]_36318	4.36	4.26	12.78	16.5267	27.02	17.8867	K07198|1|0.0|705|jcu:105633501|5'-AMP-activated protein kinase, catalytic alpha subunit [EC:2.7.11.11]	-	GO:0005524//ATP binding;GO:0004674//protein serine/threonine kinase activity	GO:0006468//protein phosphorylation;GO:0007165//signal transduction	gi|357480107|ref|XP_003610339.1|/0/CBL-interacting protein kinase [Medicago truncatula]
	[Msa]_39439	0.156667	2.84667	3.81	2.86	7.77	1.55667	K07198|1|0.0|705|jcu:105633501|5'-AMP-activated protein kinase, catalytic alpha subunit [EC:2.7.11.11]	-	GO:0005524//ATP binding;GO:0004674//protein serine/threonine kinase activity	GO:0006468//protein phosphorylation;GO:0007165//signal transduction	gi|357480107|ref|XP_003610339.1|/0/CBL-interacting protein kinase [Medicago truncatula]			[Msa]_37183	0.733333	1.62333	1.24	1.81	3.67	1.55	K07198|1|0.0|832|mtr:MTR_1g013700|5'-AMP-activated protein kinase, catalytic alpha subunit [EC:2.7.11.11]	-	GO:0005524//ATP binding;GO:0004674//protein serine/threonine kinase activity	GO:0006468//protein phosphorylation;GO:0007165//signal transduction	gi|357437095|ref|XP_003588823.1|/0/CBL-interacting protein kinase [Medicago truncatula]
	[Msa]_41010	17.77	14.1933	36.5967	52.08	78.6167	70.8633	K07198|1|0.0|705|jcu:105633501|5'-AMP-activated protein kinase, catalytic alpha subunit [EC:2.7.11.11]	-	GO:0005524//ATP binding;GO:0004674//protein serine/threonine kinase activity	GO:0006468//protein phosphorylation;GO:0007165//signal transduction	gi|357480107|ref|XP_003610339.1|/0/CBL-interacting protein kinase [Medicago truncatula]			[Msa]_38856	3.95	6.06333	5.45333	9.95333	20.4067	11.1233	K07198|1|0.0|610|jcu:105633501|5'-AMP-activated protein kinase, catalytic alpha subunit [EC:2.7.11.11]	-	GO:0005524//ATP binding;GO:0004674//protein serine/threonine kinase activity	GO:0006468//protein phosphorylation;GO:0007165//signal transduction	gi|357480107|ref|XP_003610339.1|/0/CBL-interacting protein kinase [Medicago truncatula]
	[Msa]_43577	26.0933	27.7433	70.1133	100.447	129.443	129.273	K07198|1|0.0|705|jcu:105633501|5'-AMP-activated protein kinase, catalytic alpha subunit [EC:2.7.11.11]	-	GO:0005524//ATP binding;GO:0004674//protein serine/threonine kinase activity	GO:0006468//protein phosphorylation;GO:0007165//signal transduction	gi|357480107|ref|XP_003610339.1|/0/CBL-interacting protein kinase [Medicago truncatula]			[Msa]_39439	0.156667	1.46667	2.56667	5.45667	5.82667	2.37333	K07198|1|0.0|705|jcu:105633501|5'-AMP-activated protein kinase, catalytic alpha subunit [EC:2.7.11.11]	-	GO:0005524//ATP binding;GO:0004674//protein serine/threonine kinase activity	GO:0006468//protein phosphorylation;GO:0007165//signal transduction	gi|357480107|ref|XP_003610339.1|/0/CBL-interacting protein kinase [Medicago truncatula]
	[Msa]_44487	0.236667	0.68	0.336667	2.02667	4.74	6.72	K07198|1|0.0|448|tcc:TCM_041026|5'-AMP-activated protein kinase, catalytic alpha subunit [EC:2.7.11.11]	-	GO:0005524//ATP binding;GO:0004674//protein serine/threonine kinase activity	GO:0006468//protein phosphorylation;GO:0007165//signal transduction	gi|357493713|ref|XP_003617145.1|/0/CBL-interacting protein kinase [Medicago truncatula]			[Msa]_43577	26.0933	22.8367	54.5667	104.517	122.983	114.527	K07198|1|0.0|705|jcu:105633501|5'-AMP-activated protein kinase, catalytic alpha subunit [EC:2.7.11.11]	-	GO:0005524//ATP binding;GO:0004674//protein serine/threonine kinase activity	GO:0006468//protein phosphorylation;GO:0007165//signal transduction	gi|357480107|ref|XP_003610339.1|/0/CBL-interacting protein kinase [Medicago truncatula]
	[Msa]_48114	4.01	0.483333	0.81	0.97	7.68	3.04333	K07198|1|2e-179|629|mtr:MTR_1g013700|5'-AMP-activated protein kinase, catalytic alpha subunit [EC:2.7.11.11]	-	GO:0005524//ATP binding;GO:0004674//protein serine/threonine kinase activity	GO:0006468//protein phosphorylation;GO:0007165//signal transduction	gi|357437095|ref|XP_003588823.1|/1.07186e-178/CBL-interacting protein kinase [Medicago truncatula]			[Msa]_44487	0.236667	1.32333	0.946667	2.01333	7.01333	6.79333	K07198|1|0.0|448|tcc:TCM_041026|5'-AMP-activated protein kinase, catalytic alpha subunit [EC:2.7.11.11]	-	GO:0005524//ATP binding;GO:0004674//protein serine/threonine kinase activity	GO:0006468//protein phosphorylation;GO:0007165//signal transduction	gi|357493713|ref|XP_003617145.1|/0/CBL-interacting protein kinase [Medicago truncatula]

## Sheet: Table S6
Table S6. DEGs involved in the ABA signal transduction pathway under NaCl and mannitol stress (Table S6a–b).
Table S6a. DEGs involved in the ABA signal transduction pathway under NaCl stress.														Table S6b. DEGs involved in the ABA signal transduction pathway under mannitol stress.
Gene	Gene_id	CK	S1	S2	S3	S4	S5	KEGG Orthology	GO Component	GO Function	GO Process	Blast nr		Gene	Gene_id	CK	M1	M2	M3	M4	M5	KEGG Orthology	GO Component	GO Function	GO Process	Blast nr
PYLs (4)	[Msa]_47285	51.8567	9.30667	8.18667	7.99667	5.89667	19.85	K14496|1|6e-111|401|mtr:MTR_5g083270|abscisic acid receptor PYR/PYL family	-	-	-	gi|357492811|ref|XP_003616694.1|/3.18083e-110/Abscisic acid receptor PYL6 [Medicago truncatula]		PYLs (4)	[Msa]_47285	51.8567	8.98667	13.8433	2.58333	7.27	14.7367	K14496|1|6e-111|401|mtr:MTR_5g083270|abscisic acid receptor PYR/PYL family	-	-	-	gi|357492811|ref|XP_003616694.1|/3.18083e-110/Abscisic acid receptor PYL6 [Medicago truncatula]
	[Msa]_47688	86.1633	11.95	10.7267	15.94	8.83	15.66	K14496|1|4e-109|395|mtr:MTR_3g071740|abscisic acid receptor PYR/PYL family	-	-	-	gi|357461413|ref|XP_003600988.1|/2.14072e-108/Abscisic acid receptor PYL6 [Medicago truncatula]			[Msa]_47688	86.1633	15.8167	35.33	5.96	10.9267	11.1733	K14496|1|4e-109|395|mtr:MTR_3g071740|abscisic acid receptor PYR/PYL family	-	-	-	gi|357461413|ref|XP_003600988.1|/2.14072e-108/Abscisic acid receptor PYL6 [Medicago truncatula]
	[Msa]_50112	245.897	45.0833	50.87	35.9633	16.3467	46.1033	K14496|1|4e-115|414|mtr:MTR_4g014460|abscisic acid receptor PYR/PYL family	-	-	-	gi|357468541|ref|XP_003604555.1|/2.22505e-114/Abscisic acid receptor PYL4 [Medicago truncatula]			[Msa]_50112	245.897	65.4533	87.5	19.2367	23.0667	37.7533	K14496|1|4e-115|414|mtr:MTR_4g014460|abscisic acid receptor PYR/PYL family	-	-	-	gi|357468541|ref|XP_003604555.1|/2.22505e-114/Abscisic acid receptor PYL4 [Medicago truncatula]
	[Msa]_50968	1.92	0.7	0.67	0.44	0.903333	1.54333	K14496|1|3e-105|381|mtr:MTR_1g016480|abscisic acid receptor PYR/PYL family	-	-	-	gi|657400869|gb|AES59276.2|/1.80812e-114/abscisic acid receptor [Medicago truncatula]			[Msa]_50968	1.92	1.36	0.833333	0.22	0.373333	0.803333	K14496|1|3e-105|381|mtr:MTR_1g016480|abscisic acid receptor PYR/PYL family	-	-	-	gi|657400869|gb|AES59276.2|/1.80812e-114/abscisic acid receptor [Medicago truncatula]
PP2Cs (9)	[Msa]_11303	0.386667	1.52333	2.20667	2.45667	3.84333	1.64	K14497|1|4e-162|420|cam:101501417|protein phosphatase 2C [EC:3.1.3.16]	-	-	-	gi|657391149|gb|KEH32480.1|/0/protein phosphatase 2C ABI2-like protein [Medicago truncatula]		PP2Cs (10)	[Msa]_11303	0.386667	1.96	3.13333	3.28	2.91333	1.72333	K14497|1|4e-162|420|cam:101501417|protein phosphatase 2C [EC:3.1.3.16]	-	-	-	gi|657391149|gb|KEH32480.1|/0/protein phosphatase 2C ABI2-like protein [Medicago truncatula]
	[Msa]_25235	0.23	3.52	2.26333	1.96333	1.19	0.666667	K14497|1|7e-136|430|mtr:MTR_5g080680|protein phosphatase 2C [EC:3.1.3.16]	-	GO:0046872//metal ion binding;GO:0004722//protein serine/threonine phosphatase activity	GO:0006470//protein dephosphorylation	gi|657385550|gb|KEH28262.1|/1.80179e-135/protein phosphatase 2C-like protein [Medicago truncatula]			[Msa]_25235	0.23	3.33333	4.08667	2.90667	1.04	0.75	K14497|1|7e-136|430|mtr:MTR_5g080680|protein phosphatase 2C [EC:3.1.3.16]	-	GO:0046872//metal ion binding;GO:0004722//protein serine/threonine phosphatase activity	GO:0006470//protein dephosphorylation	gi|657385550|gb|KEH28262.1|/1.80179e-135/protein phosphatase 2C-like protein [Medicago truncatula]
	[Msa]_35491	0.606667	1.47667	7.89	6.96	1.53333	2.29	K14497|1|0.0|835|cam:101501417|protein phosphatase 2C [EC:3.1.3.16]	-	-	-	gi|657391149|gb|KEH32480.1|/0/protein phosphatase 2C ABI2-like protein [Medicago truncatula]			[Msa]_35491	0.606667	1.94667	4.29667	4.67	1.89667	2.99	K14497|1|0.0|835|cam:101501417|protein phosphatase 2C [EC:3.1.3.16]	-	-	-	gi|657391149|gb|KEH32480.1|/0/protein phosphatase 2C ABI2-like protein [Medicago truncatula]
	[Msa]_38071	0.07	1.90667	4.1	2.81333	1.03	0.73	K14497|1|0.0|675|mtr:MTR_8g102550|protein phosphatase 2C [EC:3.1.3.16]	-	GO:0046872//metal ion binding;GO:0004722//protein serine/threonine phosphatase activity	GO:0006470//protein dephosphorylation	gi|357520863|ref|XP_003630720.1|/0/Protein phosphatase 2C [Medicago truncatula]			[Msa]_38071	0.07	1.79	3.86333	3.46667	1.98667	1.74	K14497|1|0.0|675|mtr:MTR_8g102550|protein phosphatase 2C [EC:3.1.3.16]	-	GO:0046872//metal ion binding;GO:0004722//protein serine/threonine phosphatase activity	GO:0006470//protein dephosphorylation	gi|357520863|ref|XP_003630720.1|/0/Protein phosphatase 2C [Medicago truncatula]
	[Msa]_40685	22.0267	49.8267	77.44	124.723	157.34	107.47	K14497|1|0.0|835|cam:101501417|protein phosphatase 2C [EC:3.1.3.16]	-	-	-	gi|657391149|gb|KEH32480.1|/0/protein phosphatase 2C ABI2-like protein [Medicago truncatula]			[Msa]_39540	0.08	0.43	1.07	1.18667	0.57	0.463333	K14497|1|3e-88|190|csv:101220173|protein phosphatase 2C [EC:3.1.3.16]	-	GO:0046872//metal ion binding;GO:0004722//protein serine/threonine phosphatase activity	GO:0006470//protein dephosphorylation	gi|659099791|ref|XP_008450778.1|/1.60993e-87/PREDICTED: probable protein phosphatase 2C 6 [Cucumis melo]
	[Msa]_44001	1.67667	37.11	31.8767	27.3933	13.0067	10.4067	K14497|1|0.0|765|mtr:MTR_5g080680|protein phosphatase 2C [EC:3.1.3.16]	-	GO:0046872//metal ion binding;GO:0004722//protein serine/threonine phosphatase activity	GO:0006470//protein dephosphorylation	gi|357492359|ref|XP_003616468.1|/0/Protein phosphatase 2C [Medicago truncatula]			[Msa]_40685	22.0267	52.1533	110.573	148.527	127.3	88.3233	K14497|1|0.0|835|cam:101501417|protein phosphatase 2C [EC:3.1.3.16]	-	-	-	gi|657391149|gb|KEH32480.1|/0/protein phosphatase 2C ABI2-like protein [Medicago truncatula]
	[Msa]_45279	2.32667	28.7	27.67	20.6067	12.1033	9.08333	K14497|1|0.0|552|mtr:MTR_5g080680|protein phosphatase 2C [EC:3.1.3.16]	-	GO:0046872//metal ion binding;GO:0004722//protein serine/threonine phosphatase activity	GO:0006470//protein dephosphorylation	gi|357492359|ref|XP_003616468.1|/0/Protein phosphatase 2C [Medicago truncatula]			[Msa]_44001	1.67667	32.57	37.0333	27.4267	17.62	9.62667	K14497|1|0.0|765|mtr:MTR_5g080680|protein phosphatase 2C [EC:3.1.3.16]	-	GO:0046872//metal ion binding;GO:0004722//protein serine/threonine phosphatase activity	GO:0006470//protein dephosphorylation	gi|357492359|ref|XP_003616468.1|/0/Protein phosphatase 2C [Medicago truncatula]
	[Msa]_46093	0.896667	17.0567	15.8933	10.6633	6.17667	5.59333	K14497|1|4e-152|538|mtr:MTR_5g080680|protein phosphatase 2C [EC:3.1.3.16]	-	GO:0046872//metal ion binding;GO:0004722//protein serine/threonine phosphatase activity	GO:0006470//protein dephosphorylation	gi|657385550|gb|KEH28262.1|/2.54139e-151/protein phosphatase 2C-like protein [Medicago truncatula]			[Msa]_45279	2.32667	29.03	27.4167	23.0067	11.3533	9.29	K14497|1|0.0|552|mtr:MTR_5g080680|protein phosphatase 2C [EC:3.1.3.16]	-	GO:0046872//metal ion binding;GO:0004722//protein serine/threonine phosphatase activity	GO:0006470//protein dephosphorylation	gi|357492359|ref|XP_003616468.1|/0/Protein phosphatase 2C [Medicago truncatula]
	[Msa]_47768	0.01	0.84	1.00667	1.34333	0.18	0.123333	K14497|1|4e-76|224|pmum:103332521|protein phosphatase 2C [EC:3.1.3.16]	-	GO:0003824//catalytic activity	-	gi|357492359|ref|XP_003616468.1|/8.98486e-75/Protein phosphatase 2C [Medicago truncatula]			[Msa]_46093	0.896667	13.2767	19.5767	13.98	7.31667	4.69667	K14497|1|4e-152|538|mtr:MTR_5g080680|protein phosphatase 2C [EC:3.1.3.16]	-	GO:0046872//metal ion binding;GO:0004722//protein serine/threonine phosphatase activity	GO:0006470//protein dephosphorylation	gi|657385550|gb|KEH28262.1|/2.54139e-151/protein phosphatase 2C-like protein [Medicago truncatula]
SnRK2s (9)	[Msa]_29701	1.08	4.39	5.04333	7.65667	17.32	15.3267	-	-	GO:0016301//kinase activity	GO:0016310//phosphorylation	gi|357477103|ref|XP_003608837.1|/8.16242e-149/SNF1-related protein kinase regulatory subunit gamma [Medicago truncatula]			[Msa]_47768	0.01	0.243333	1.25667	1.09333	0.65	0.136667	K14497|1|4e-76|224|pmum:103332521|protein phosphatase 2C [EC:3.1.3.16]	-	GO:0003824//catalytic activity	-	gi|357492359|ref|XP_003616468.1|/8.98486e-75/Protein phosphatase 2C [Medicago truncatula]
	[Msa]_32809	1.63667	1.34	7.52667	9.39667	8.68667	2.47333	-	-	GO:0016301//kinase activity	GO:0016310//phosphorylation	gi|357477103|ref|XP_003608837.1|/9.50942e-147/SNF1-related protein kinase regulatory subunit gamma [Medicago truncatula]		SnRK2s (3)	[Msa]_29701	1.08	3.56333	5.56667	9.63	12.6567	9.36333	-	-	GO:0016301//kinase activity	GO:0016310//phosphorylation	gi|357477103|ref|XP_003608837.1|/8.16242e-149/SNF1-related protein kinase regulatory subunit gamma [Medicago truncatula]
	[Msa]_36445	0.116667	0.0866667	0.153333	0.623333	2.55	0.45	-	-	GO:0016301//kinase activity	GO:0016310//phosphorylation	gi|357477103|ref|XP_003608837.1|/1.94756e-125/SNF1-related protein kinase regulatory subunit gamma [Medicago truncatula]			[Msa]_32809	1.63667	1.63333	3.34667	15.14	12.9467	10.88	-	-	GO:0016301//kinase activity	GO:0016310//phosphorylation	gi|357477103|ref|XP_003608837.1|/9.50942e-147/SNF1-related protein kinase regulatory subunit gamma [Medicago truncatula]
	[Msa]_41407	66.7233	64.49	101.073	172.447	317.793	296.79	K07200|1|8e-08|59.7|cvr:CHLNCDRAFT_133443|5'-AMP-activated protein kinase, regulatory gamma subunit	-	GO:0016301//kinase activity	GO:0016310//phosphorylation	gi|357477101|ref|XP_003608836.1|/0/SNF1-related protein kinase regulatory subunit gamma [Medicago truncatula]			[Msa]_5338	7.83333	5.99	9.08333	14.5333	31.3033	40.26	K07199|1|4e-121|285|mtr:MTR_5g088270|5'-AMP-activated protein kinase, regulatory beta subunit	-	GO:0016301//kinase activity	GO:0016310//phosphorylation	gi|357493695|ref|XP_003617136.1|/2.05466e-120/SNF1-related protein kinase regulatory beta subunit [Medicago truncatula]
	[Msa]_41408	0.01	0.103333	0.01	0.6	2.31	0.01	-	-	GO:0016301//kinase activity	GO:0016310//phosphorylation	gi|357477101|ref|XP_003608836.1|/0/SNF1-related protein kinase regulatory subunit gamma [Medicago truncatula]
	[Msa]_42960	1.40667	0.556667	0.27	1.37	2.47	4.06667	K07198|1|0.0|890|mtr:MTR_6g012990|5'-AMP-activated protein kinase, catalytic alpha subunit [EC:2.7.11.11]	-	GO:0005524//ATP binding;GO:0004674//protein serine/threonine kinase activity	GO:0006468//protein phosphorylation	gi|357496539|ref|XP_003618558.1|/0/SNF1-related protein kinase [Medicago truncatula]
	[Msa]_44848	16.8133	22.07	20.6	51.9067	91.1867	89.2733	K07200|1|7e-08|59.7|cvr:CHLNCDRAFT_133443|5'-AMP-activated protein kinase, regulatory gamma subunit	-	GO:0016301//kinase activity	GO:0016310//phosphorylation	gi|357477101|ref|XP_003608836.1|/0/SNF1-related protein kinase regulatory subunit gamma [Medicago truncatula]
	[Msa]_45734	92.0633	66.6133	163.54	255.73	407.133	383.347	K07200|1|6e-08|59.7|cvr:CHLNCDRAFT_133443|5'-AMP-activated protein kinase, regulatory gamma subunit	-	GO:0016301//kinase activity	GO:0016310//phosphorylation	gi|357477101|ref|XP_003608836.1|/0/SNF1-related protein kinase regulatory subunit gamma [Medicago truncatula]
	[Msa]_5338	7.83333	5.78333	8.23	16.88	26.77	33.13	K07199|1|4e-121|285|mtr:MTR_5g088270|5'-AMP-activated protein kinase, regulatory beta subunit	-	GO:0016301//kinase activity	GO:0016310//phosphorylation	gi|357493695|ref|XP_003617136.1|/2.05466e-120/SNF1-related protein kinase regulatory beta subunit [Medicago truncatula]

## Sheet: Table S7
Table S7. DEGs involved in antioxidative defense under NaCl and mannitol stress (Table S7a–b).
Table S7a. DEGs involved in antioxidative defense under NaCl stress.														Table S7b. DEGs involved in antioxidative defense under mannitol stress.
Gene	Gene_id	CK	S1	S2	S3	S4	S5	KEGG Orthology	GO Component	GO Function	GO Process	Blast nr		Gene	Gene_id	CK	M1	M2	M3	M4	M5	KEGG Orthology	GO Component	GO Function	GO Process	Blast nr
CAT (1)	[Msa]_23283	0.0166667	1.75	3.18333	1.64	0.0766667	0.01	K03781|1|6e-95|332|egr:104448931|catalase [EC:1.11.1.6]	-	-	-	gi|449466789|ref|XP_004151108.1|/1.56906e-111/PREDICTED: catalase HPII-like [Cucumis sativus]		CATs (2)	[Msa]_26253	0.01	0.23	0.14	0.473333	1.13333	0.51	K03781|1|0.0|728|cam:101513499|catalase [EC:1.11.1.6]	-	-	-	gi|657396196|gb|KEH36312.1|/0/catalase heme-binding enzyme [Medicago truncatula]
PODs (13)	[Msa]_17362	0.01	0.01	1.58	0.603333	1.05667	1.02667	K05747|1|8e-10|67.0|mus:103976417|Wiskott-Aldrich syndrome protein;K02184|3|1e-08|63.2|csv:101215105|formin 2;K00430|5|5e-08|61.2|bvg:104907707|peroxidase [EC:1.11.1.7]	GO:0017119//Golgi transport complex	-	GO:0006891//intra-Golgi vesicle-mediated transport	gi|357494245|ref|XP_003617411.1|/0/Conserved oligomeric Golgi complex subunit [Medicago truncatula]			[Msa]_36870	1.14333	4.31333	0.01	3.16	3.92667	1.29	K03781|1|0.0|992|cam:101513499|catalase [EC:1.11.1.6]	-	-	-	gi|657396196|gb|KEH36312.1|/0/catalase heme-binding enzyme [Medicago truncatula]
	[Msa]_20926	7.5	17.94	9.92	3.83333	0.823333	0.896667	K00430|1|6e-71|270|cam:101512726|peroxidase [EC:1.11.1.7]	-	-	-	gi|357516567|ref|XP_003628572.1|/1.12886e-78/ATP-dependent DNA helicase PIF1 [Medicago truncatula]		PODs (11)	[Msa]_23998	0.53	0.74	1.55	2.62667	1.28	1.35333	K00430|1|4e-89|166|mtr:MTR_2g029860|peroxidase [EC:1.11.1.7]	-	GO:0020037//heme binding;GO:0046872//metal ion binding;GO:0004601//peroxidase activity	GO:0055114//oxidation-reduction process;GO:0006979//response to oxidative stress	gi|971558|emb|CAA62225.1|/4.58084e-90/peroxidase1A [Medicago sativa]
	[Msa]_41607	0.01	1.68333	0.286667	1.53333	0.86	1.54333	K00430|1|3e-11|46.6|cam:101498308|peroxidase [EC:1.11.1.7]	-	-	-	gi|657388930|gb|KEH30739.1|/0/F-box/RNI/FBD-like domain protein [Medicago truncatula]			[Msa]_41607	0.01	0.01	1.96333	0.303333	0.5	1.18667	K00430|1|3e-11|46.6|cam:101498308|peroxidase [EC:1.11.1.7]	-	-	-	gi|657388930|gb|KEH30739.1|/0/F-box/RNI/FBD-like domain protein [Medicago truncatula]
	[Msa]_46594	0.42	0.263333	0.126667	0.38	0.41	1.83	K00430|1|1e-72|274|mtr:MTR_118s0001|peroxidase [EC:1.11.1.7]	-	-	-	gi|358348084|ref|XP_003638079.1|/8.43651e-72/Peroxidase [Medicago truncatula]			[Msa]_47655	0.86	0.97	1.63	1.55333	1.23667	4.03667	K00430|1|0.0|688|mtr:MTR_2g029830|peroxidase [EC:1.11.1.7]	-	-	-	gi|657397280|gb|AES64746.2|/0/peroxidase family protein [Medicago truncatula]
	[Msa]_48109	10.9733	2.54	3.21	11.0133	36.9467	51.06	K00430|1|2e-143|326|cam:101493935|peroxidase [EC:1.11.1.7]	-	-	-	gi|502112376|ref|XP_004494311.1|/1.35429e-142/PREDICTED: peroxidase 3-like [Cicer arietinum]			[Msa]_48024	9.07333	31.83	22.57	23.02	35.5267	38.8767	K02184|1|4e-08|60.1|pper:PRUPE_ppa000314mg|formin 2;K00430|3|1e-07|58.2|dosa:Os04t0498700-01|peroxidase [EC:1.11.1.7]	-	-	-	gi|357453169|ref|XP_003596861.1|/2.85831e-171/F-box family protein [Medicago truncatula]
	[Msa]_48256	3.25667	2.96333	1.38667	19.3533	18.52	88.5433	K00430|1|3e-15|70.9|smo:SELMODRAFT_430498|peroxidase [EC:1.11.1.7]	-	-	-	gi|657392142|gb|KEH33165.1|/2.34946e-58/leguminosin group485 secreted peptide [Medicago truncatula]			[Msa]_48256	3.25667	0.84	2.95	33.5733	32.29	78.5433	K00430|1|3e-15|70.9|smo:SELMODRAFT_430498|peroxidase [EC:1.11.1.7]	-	-	-	gi|657392142|gb|KEH33165.1|/2.34946e-58/leguminosin group485 secreted peptide [Medicago truncatula]
	[Msa]_48573	21.9267	27.0033	19.73	25.95	37.8267	95.31	K00430|1|0.0|634|mtr:MTR_5g017860|peroxidase [EC:1.11.1.7]	-	GO:0020037//heme binding;GO:0046872//metal ion binding;GO:0004601//peroxidase activity	GO:0055114//oxidation-reduction process;GO:0006979//response to oxidative stress	gi|357483005|ref|XP_003611789.1|/3.11209e-180/Peroxidase [Medicago truncatula]			[Msa]_49027	4.17333	1.66333	5.36	53.6367	56.0067	118.163	K00430|1|2e-39|164|smo:SELMODRAFT_430498|peroxidase [EC:1.11.1.7];K11649|5|2e-17|90.5|bvg:104904373|SWI/SNF related-matrix-associated actin-dependent regulator of chromatin subfamily C	-	-	-	gi|657392148|gb|KEH33171.1|/4.07234e-134/leguminosin group485 secreted peptide [Medicago truncatula]
	[Msa]_48732	30.8667	25.8933	25.9767	47.9	65.8733	162.827	K00430|1|1e-165|262|mtr:MTR_5g017850|peroxidase [EC:1.11.1.7]	-	GO:0020037//heme binding;GO:0046872//metal ion binding;GO:0004601//peroxidase activity	GO:0055114//oxidation-reduction process;GO:0006979//response to oxidative stress	gi|357483003|ref|XP_003611788.1|/7.11826e-165/Peroxidase [Medicago truncatula]			[Msa]_51067	18.78	67.6933	91.3067	30.3167	22.9067	43.6433	K12418|1|4e-09|62.4|cre:CHLREDRAFT_32523|fatty acid desaturase (delta-4 desaturase) [EC:1.14.19.-];K00430|4|7e-09|61.6|bdi:100822183|peroxidase [EC:1.11.1.7]	-	-	-	gi|357517289|ref|XP_003628933.1|/2.12214e-59/hypothetical protein MTR_8g069280 [Medicago truncatula]
	[Msa]_49027	4.17333	5.36333	4.07333	31.3567	33.5333	131.27	K00430|1|2e-39|164|smo:SELMODRAFT_430498|peroxidase [EC:1.11.1.7];K11649|5|2e-17|90.5|bvg:104904373|SWI/SNF related-matrix-associated actin-dependent regulator of chromatin subfamily C	-	-	-	gi|657392148|gb|KEH33171.1|/4.07234e-134/leguminosin group485 secreted peptide [Medicago truncatula]			[Msa]_51664	22.9733	17.9433	24.0967	19.37	76.15	108.687	K00430|1|1e-07|57.4|mdm:103431979|peroxidase [EC:1.11.1.7];K07213|3|1e-07|57.0|bdi:100843688|copper chaperone	-	-	-	gi|657403341|gb|KEH42191.1|/5.07944e-56/heavy metal-associated domain protein [Medicago truncatula]
	[Msa]_51664	22.9733	23.7167	11.8467	25.97	176.303	150.07	K00430|1|1e-07|57.4|mdm:103431979|peroxidase [EC:1.11.1.7];K07213|3|1e-07|57.0|bdi:100843688|copper chaperone	-	-	-	gi|657403341|gb|KEH42191.1|/5.07944e-56/heavy metal-associated domain protein [Medicago truncatula]			[Msa]_51761	26.65	41.2333	55.3967	91.7667	212.047	233.237	K07213|1|1e-09|63.5|sly:101247578|copper chaperone;K00430|4|1e-07|57.4|mdm:103431979|peroxidase [EC:1.11.1.7]	-	-	-	gi|657403341|gb|KEH42191.1|/2.8229e-104/heavy metal-associated domain protein [Medicago truncatula]
	[Msa]_51761	26.65	43.15	73.5367	93.02	254.177	226.1	K07213|1|1e-09|63.5|sly:101247578|copper chaperone;K00430|4|1e-07|57.4|mdm:103431979|peroxidase [EC:1.11.1.7]	-	-	-	gi|657403341|gb|KEH42191.1|/2.8229e-104/heavy metal-associated domain protein [Medicago truncatula]			[Msa]_51791	9.50333	2.91667	6.05	68.5167	105.653	286.413	K14827|1|9e-12|70.9|mdm:103445018|pre-rRNA-processing protein IPI1;K01180|2|6e-08|58.2|vcn:VOLCADRAFT_88258|endo-1,3(4)-beta-glucanase [EC:3.2.1.6];K00430|3|6e-08|58.2|smo:SELMODRAFT_430498|peroxidase [EC:1.11.1.7];K09187|5|1e-07|57.0|vcn:VOLCADRAFT_116514|histone-lysine N-methyltransferase MLL2 [EC:2.1.1.43]	-	-	-	gi|355509476|gb|AES90618.1|/1.10523e-54/leguminosin group485 secreted peptide [Medicago truncatula]
	[Msa]_51791	9.50333	14.95	8.08667	50.9467	46.1833	216.83	K14827|1|9e-12|70.9|mdm:103445018|pre-rRNA-processing protein IPI1;K01180|2|6e-08|58.2|vcn:VOLCADRAFT_88258|endo-1,3(4)-beta-glucanase [EC:3.2.1.6];K00430|3|6e-08|58.2|smo:SELMODRAFT_430498|peroxidase [EC:1.11.1.7];K09187|5|1e-07|57.0|vcn:VOLCADRAFT_116514|histone-lysine N-methyltransferase MLL2 [EC:2.1.1.43]	-	-	-	gi|355509476|gb|AES90618.1|/1.10523e-54/leguminosin group485 secreted peptide [Medicago truncatula]			[Msa]_52643	1.59	4.25333	7.92333	7.44	5.88333	1.87667	K05747|1|8e-08|56.6|pvu:PHAVU_004G097800g|Wiskott-Aldrich syndrome protein;K00430|3|1e-06|47.0|sly:101250356|peroxidase [EC:1.11.1.7]	-	-	-	gi|657381866|gb|KEH25826.1|/8.06739e-21/extensin-like region protein [Medicago truncatula]
	[Msa]_52643	1.59	3.62333	2.17667	2.64667	9.46333	4.98333	K05747|1|8e-08|56.6|pvu:PHAVU_004G097800g|Wiskott-Aldrich syndrome protein;K00430|3|1e-06|47.0|sly:101250356|peroxidase [EC:1.11.1.7]	-	-	-	gi|657381866|gb|KEH25826.1|/8.06739e-21/extensin-like region protein [Medicago truncatula]		GPX (1)	[Msa]_49950	62.19	159.207	445.767	503.353	503.647	449.35	K00432|1|1e-97|356|cam:101488996|glutathione peroxidase [EC:1.11.1.9]	-	-	-	gi|657375833|gb|AET04999.2|/1.70728e-117/phospholipid hydroperoxide glutathione peroxidase [Medicago truncatula]
GPXs (3)	[Msa]_11823	5.91667	4.79	5.03667	5.1	4.43333	0.97	K01652|1|5e-06|54.7|sly:101253806|acetolactate synthase I/II/III large subunit [EC:2.2.1.6]	-	GO:0004601//peroxidase activity	-	gi|357481633|ref|XP_003611102.1|/0/Glutathione peroxidase [Medicago truncatula]		APXs (2)	[Msa]_11012	0.153333	3.48667	2.22	1.08667	0.336667	0.303333	K00434|1|7e-133|249|mtr:MTR_4g061140|L-ascorbate peroxidase [EC:1.11.1.11]	-	GO:0020037//heme binding;GO:0004601//peroxidase activity	GO:0055114//oxidation-reduction process;GO:0006979//response to oxidative stress	gi|357472451|ref|XP_003606510.1|/3.75333e-132/Cytosolic ascorbate peroxidase [Medicago truncatula]
	[Msa]_49950	62.19	147.693	296.807	399.52	369.223	222.78	K00432|1|1e-97|356|cam:101488996|glutathione peroxidase [EC:1.11.1.9]	-	-	-	gi|657375833|gb|AET04999.2|/1.70728e-117/phospholipid hydroperoxide glutathione peroxidase [Medicago truncatula]			[Msa]_8351	0.286667	5.20333	4.14667	2.12	0.803333	0.47	K00434|1|3e-142|507|mtr:MTR_4g061140|L-ascorbate peroxidase [EC:1.11.1.11]	-	GO:0020037//heme binding;GO:0004601//peroxidase activity	GO:0055114//oxidation-reduction process;GO:0006979//response to oxidative stress	gi|357472451|ref|XP_003606510.1|/1.71609e-141/Cytosolic ascorbate peroxidase [Medicago truncatula]
	[Msa]_50021	10.6033	17.5433	21.1933	43.4367	33.2567	15.7	K00432|1|3e-93|342|mtr:MTR_8g098410|glutathione peroxidase [EC:1.11.1.9]	-	-	-	gi|401716808|gb|AFP99878.1|/1.17236e-94/glutathione peroxidase, partial [Medicago sativa]		GRs (2)	[Msa]_37694	0.413333	2.12	4.33333	6.61667	3.43	2.79333	K00383|1|0.0|804|cam:101506077|glutathione reductase (NADPH) [EC:1.8.1.7]	-	-	-	gi|657381725|gb|KEH25687.1|/0/cytosolic glutathione reductase [Medicago truncatula]
APXs (2)	[Msa]_11012	0.153333	4.00667	1.57	1.11333	0.363333	0.566667	K00434|1|7e-133|249|mtr:MTR_4g061140|L-ascorbate peroxidase [EC:1.11.1.11]	-	GO:0020037//heme binding;GO:0004601//peroxidase activity	GO:0055114//oxidation-reduction process;GO:0006979//response to oxidative stress	gi|357472451|ref|XP_003606510.1|/3.75333e-132/Cytosolic ascorbate peroxidase [Medicago truncatula]			[Msa]_42929	0.146667	1.80667	0.983333	1.83667	1.36333	2.45	K00383|1|0.0|923|cam:101506077|glutathione reductase (NADPH) [EC:1.8.1.7]	-	-	-	gi|657381725|gb|KEH25687.1|/0/cytosolic glutathione reductase [Medicago truncatula]
	[Msa]_8351	0.286667	7.72333	2.55667	2.47667	1.28333	2.07667	K00434|1|3e-142|507|mtr:MTR_4g061140|L-ascorbate peroxidase [EC:1.11.1.11]	-	GO:0020037//heme binding;GO:0004601//peroxidase activity	GO:0055114//oxidation-reduction process;GO:0006979//response to oxidative stress	gi|357472451|ref|XP_003606510.1|/1.71609e-141/Cytosolic ascorbate peroxidase [Medicago truncatula]		GSTs (30)	[Msa]_13580	1.69	3.28667	14.2067	16.14	12.09	5.17667	K00799|1|3e-64|248|cam:101499254|glutathione S-transferase [EC:2.5.1.18]	-	-	-	gi|16416392|dbj|BAB70616.1|/4.04617e-78/glutathione S-transferase [Medicago sativa]
GRs (2)	[Msa]_37694	0.413333	2.39	2.40667	4.58333	9.24667	5.57333	K00383|1|0.0|804|cam:101506077|glutathione reductase (NADPH) [EC:1.8.1.7]	-	-	-	gi|657381725|gb|KEH25687.1|/0/cytosolic glutathione reductase [Medicago truncatula]			[Msa]_37608	1.57333	2.17333	9.11	8.16333	4.68333	4.97	K00799|1|5e-53|209|mtr:MTR_1g090150|glutathione S-transferase [EC:2.5.1.18]	-	GO:0016740//transferase activity	-	gi|92882358|gb|ABE86689.1|/2.81002e-52/Glutathione S-transferase, C-terminal; Thioredoxin-like fold [Medicago truncatula]
	[Msa]_42929	0.146667	2.21333	0.843333	3.52	3.42333	1.88667	K00383|1|0.0|923|cam:101506077|glutathione reductase (NADPH) [EC:1.8.1.7]	-	-	-	gi|657381725|gb|KEH25687.1|/0/cytosolic glutathione reductase [Medicago truncatula]			[Msa]_40446	0.106667	0.35	1.81667	1.29667	0.803333	0.163333	K00799|1|3e-55|217|mtr:MTR_1g090070|glutathione S-transferase [EC:2.5.1.18]	-	-	-	gi|657404663|gb|AES61888.2|/9.57172e-58/glutathione S-transferase, amino-terminal domain protein [Medicago truncatula]
GSTs (28)	[Msa]_13580	1.69	2.63	9.87	17.7067	15.3067	4.28	K00799|1|3e-64|248|cam:101499254|glutathione S-transferase [EC:2.5.1.18]	-	-	-	gi|16416392|dbj|BAB70616.1|/4.04617e-78/glutathione S-transferase [Medicago sativa]			[Msa]_42489	10.5	13.6767	11.8933	4.67667	2.8	2.58667	K00799|1|3e-81|303|mtr:MTR_5g090920|glutathione S-transferase [EC:2.5.1.18]	-	GO:0016740//transferase activity	-	gi|357494177|ref|XP_003617377.1|/1.71794e-80/Glutathione S-transferase [Medicago truncatula]
	[Msa]_23173	1.96667	1.86667	4.5	7.09333	9.52667	10	K00799|1|4e-104|380|cam:101515160|glutathione S-transferase [EC:2.5.1.18]	-	-	-	gi|686483973|gb|AIP98335.1|/8.60275e-118/putative glutathione S-transferase [Medicago sativa]			[Msa]_47573	0.313333	1.66333	3.99333	2.44667	1.13667	1.49667	K00799|1|8e-56|218|mtr:MTR_1g090070|glutathione S-transferase [EC:2.5.1.18]	-	-	-	gi|657404663|gb|AES61888.2|/1.02898e-57/glutathione S-transferase, amino-terminal domain protein [Medicago truncatula]
	[Msa]_37608	1.57333	4.78	11.6233	13.0167	6.51667	3.81333	K00799|1|5e-53|209|mtr:MTR_1g090150|glutathione S-transferase [EC:2.5.1.18]	-	GO:0016740//transferase activity	-	gi|92882358|gb|ABE86689.1|/2.81002e-52/Glutathione S-transferase, C-terminal; Thioredoxin-like fold [Medicago truncatula]			[Msa]_47952	2.43	1.42	0.85	0.446667	0.416667	0.946667	K00799|1|1e-142|506|mtr:MTR_1g116270|glutathione S-transferase [EC:2.5.1.18]	-	-	-	gi|657406126|gb|AES63059.2|/4.07449e-149/glutathione S-transferase [Medicago truncatula]
	[Msa]_40446	0.106667	0.42	0.426667	1.01	1.26	0.37	K00799|1|3e-55|217|mtr:MTR_1g090070|glutathione S-transferase [EC:2.5.1.18]	-	-	-	gi|657404663|gb|AES61888.2|/9.57172e-58/glutathione S-transferase, amino-terminal domain protein [Medicago truncatula]			[Msa]_49010	3.14	6.4	20.1333	33.0433	49.3767	29.28	K00799|1|9e-45|127|cam:101515160|glutathione S-transferase [EC:2.5.1.18]	-	-	GO:0006950//response to stress	gi|657398866|gb|KEH38387.1|/4.97791e-41/glutathione S-transferase, amino-terminal domain protein [Medicago truncatula]
	[Msa]_46754	1.83667	2.06333	4.45	5.59667	7.33	9.46333	K00799|1|3e-51|203|cam:101515160|glutathione S-transferase [EC:2.5.1.18]	-	-	-	gi|657398860|gb|KEH38381.1|/2.66333e-54/glutathione S-transferase, amino-terminal domain protein [Medicago truncatula]			[Msa]_49247	86.97	103.07	79.01	40.67	28.61	19.24	K00799|1|6e-116|252|mtr:MTR_5g090920|glutathione S-transferase [EC:2.5.1.18]	-	GO:0004364//glutathione transferase activity	-	gi|357494177|ref|XP_003617377.1|/3.23994e-115/Glutathione S-transferase [Medicago truncatula]
	[Msa]_47573	0.313333	1.65333	0.986667	1.47667	1.51333	0.95	K00799|1|8e-56|218|mtr:MTR_1g090070|glutathione S-transferase [EC:2.5.1.18]	-	-	-	gi|657404663|gb|AES61888.2|/1.02898e-57/glutathione S-transferase, amino-terminal domain protein [Medicago truncatula]			[Msa]_49457	1.76333	3.19667	12.0833	10.4	5.64333	4.93667	K00799|1|8e-118|400|mtr:MTR_1g090060|glutathione S-transferase [EC:2.5.1.18]	-	GO:0016740//transferase activity	-	gi|357442717|ref|XP_003591636.1|/4.41063e-117/Glutathione S-transferase N-terminal domain containing protein [Medicago truncatula]
	[Msa]_47952	2.43	1.78333	0.593333	0.24	0.33	0.976667	K00799|1|1e-142|506|mtr:MTR_1g116270|glutathione S-transferase [EC:2.5.1.18]	-	-	-	gi|657406126|gb|AES63059.2|/4.07449e-149/glutathione S-transferase [Medicago truncatula]			[Msa]_49614	5.58667	14.9033	42.0833	37.7567	52.88	59.47	K00799|1|2e-115|416|cam:101507299|glutathione S-transferase [EC:2.5.1.18]	-	-	-	gi|657393692|gb|KEH34501.1|/6.24839e-126/glutathione S-transferase, amino-terminal domain protein [Medicago truncatula]
	[Msa]_49010	3.14	4.73333	9.52	21.63	50.5833	21.3767	K00799|1|9e-45|127|cam:101515160|glutathione S-transferase [EC:2.5.1.18]	-	-	GO:0006950//response to stress	gi|657398866|gb|KEH38387.1|/4.97791e-41/glutathione S-transferase, amino-terminal domain protein [Medicago truncatula]			[Msa]_49821	31.61	76.1367	263.557	453.78	298.123	155.487	K00799|1|4e-98|357|cam:101499254|glutathione S-transferase [EC:2.5.1.18]	-	-	-	gi|657404582|gb|KEH43226.1|/9.05773e-106/glutathione S-transferase, amino-terminal domain protein [Medicago truncatula]
	[Msa]_49457	1.76333	2.18667	6.07667	18.02	7.85333	3.42333	K00799|1|8e-118|400|mtr:MTR_1g090060|glutathione S-transferase [EC:2.5.1.18]	-	GO:0016740//transferase activity	-	gi|357442717|ref|XP_003591636.1|/4.41063e-117/Glutathione S-transferase N-terminal domain containing protein [Medicago truncatula]			[Msa]_49908	13.1667	12.16	35.5933	71.3867	73.5167	71.6933	K00799|1|3e-97|283|cam:101515160|glutathione S-transferase [EC:2.5.1.18]	-	-	-	gi|502088028|ref|XP_004488707.1|/1.5444e-96/PREDICTED: probable glutathione S-transferase-like [Cicer arietinum]
	[Msa]_49598	8.90333	7.68	12.4933	20.04	26.61	44.36	K00799|1|1e-103|376|cam:101515160|glutathione S-transferase [EC:2.5.1.18]	-	-	-	gi|686483973|gb|AIP98335.1|/1.76926e-120/putative glutathione S-transferase [Medicago sativa]			[Msa]_50115	12.77	16.8467	73.82	45.4733	17.8433	12.2967	K00799|1|3e-122|438|mtr:MTR_7g065260|glutathione S-transferase [EC:2.5.1.18]	-	GO:0016740//transferase activity	-	gi|657378262|gb|AES79389.2|/1.88919e-121/glutathione S-transferase [Medicago truncatula]
	[Msa]_49614	5.58667	18.9733	45.03	39.5967	56.0267	44.9033	K00799|1|2e-115|416|cam:101507299|glutathione S-transferase [EC:2.5.1.18]	-	-	-	gi|657393692|gb|KEH34501.1|/6.24839e-126/glutathione S-transferase, amino-terminal domain protein [Medicago truncatula]			[Msa]_50145	1.11	0.953333	2.33	4.51667	4.37667	2.39333	K00799|1|1e-36|154|mtr:MTR_1g090060|glutathione S-transferase [EC:2.5.1.18]	-	-	-	gi|357442717|ref|XP_003591636.1|/7.0416e-36/Glutathione S-transferase N-terminal domain containing protein [Medicago truncatula]
	[Msa]_49821	31.61	66.9567	199.787	412.51	441.957	111.223	K00799|1|4e-98|357|cam:101499254|glutathione S-transferase [EC:2.5.1.18]	-	-	-	gi|657404582|gb|KEH43226.1|/9.05773e-106/glutathione S-transferase, amino-terminal domain protein [Medicago truncatula]			[Msa]_50157	3.4	10.55	27.0133	26.21	36.54	39.86	K00799|1|9e-115|413|cam:101507299|glutathione S-transferase [EC:2.5.1.18]	-	-	-	gi|657393692|gb|KEH34501.1|/4.44926e-123/glutathione S-transferase, amino-terminal domain protein [Medicago truncatula]
	[Msa]_49908	13.1667	11.25	33.2033	71.0533	102.243	52.8333	K00799|1|3e-97|283|cam:101515160|glutathione S-transferase [EC:2.5.1.18]	-	-	-	gi|502088028|ref|XP_004488707.1|/1.5444e-96/PREDICTED: probable glutathione S-transferase-like [Cicer arietinum]			[Msa]_50342	3.12	12.0733	45.9267	22.2	30.39	51.1867	K00799|1|4e-115|414|cam:101507299|glutathione S-transferase [EC:2.5.1.18]	-	-	-	gi|657393692|gb|KEH34501.1|/2.03166e-125/glutathione S-transferase, amino-terminal domain protein [Medicago truncatula]
	[Msa]_50157	3.4	12.7733	41.2467	35.8233	32.7067	24.9667	K00799|1|9e-115|413|cam:101507299|glutathione S-transferase [EC:2.5.1.18]	-	-	-	gi|657393692|gb|KEH34501.1|/4.44926e-123/glutathione S-transferase, amino-terminal domain protein [Medicago truncatula]			[Msa]_50387	9.26667	32.8133	180.393	100.397	31.9267	11.2133	K00799|1|2e-125|449|mtr:MTR_7g065660|glutathione S-transferase [EC:2.5.1.18]	-	-	-	gi|357505827|ref|XP_003623202.1|/1.00267e-124/Glutathione S-transferase GST [Medicago truncatula]
	[Msa]_50208	28.3733	32.3933	53.8833	76.03	135.733	105.593	K00799|1|8e-108|228|gmx:100775492|glutathione S-transferase [EC:2.5.1.18]	-	-	-	gi|37051105|dbj|BAC81649.1|/7.23866e-110/glutathione S-transferase [Pisum sativum]			[Msa]_50396	6.94667	27.7367	191.873	95.9433	28.43	14.1	K00799|1|2e-125|449|mtr:MTR_7g065660|glutathione S-transferase [EC:2.5.1.18]	-	GO:0016740//transferase activity	-	gi|357505827|ref|XP_003623202.1|/1.00267e-124/Glutathione S-transferase GST [Medicago truncatula]
	[Msa]_50342	3.12	12.6933	37.45	31.0867	27.7733	22.0867	K00799|1|4e-115|414|cam:101507299|glutathione S-transferase [EC:2.5.1.18]	-	-	-	gi|657393692|gb|KEH34501.1|/2.03166e-125/glutathione S-transferase, amino-terminal domain protein [Medicago truncatula]			[Msa]_50433	1.54	2.30333	28.77	23.87	5.30333	1.18333	K00799|1|9e-122|436|mtr:MTR_7g065740|glutathione S-transferase [EC:2.5.1.18]	-	GO:0016740//transferase activity	-	gi|357505843|ref|XP_003623210.1|/5.14023e-121/Glutathione S-transferase GST [Medicago truncatula]
	[Msa]_50387	9.26667	26.12	87.2767	104.39	33.2133	9.31667	K00799|1|2e-125|449|mtr:MTR_7g065660|glutathione S-transferase [EC:2.5.1.18]	-	-	-	gi|357505827|ref|XP_003623202.1|/1.00267e-124/Glutathione S-transferase GST [Medicago truncatula]			[Msa]_50493	0.18	0.506667	1.29667	2.43333	1.71667	4.48667	K00799|1|5e-109|394|pvu:PHAVU_005G053900g|glutathione S-transferase [EC:2.5.1.18]	-	-	-	gi|657398857|gb|KEH38378.1|/1.56178e-122/glutathione S-transferase, amino-terminal domain protein [Medicago truncatula]
	[Msa]_50396	6.94667	22.3567	74.5	89.72	33.16	10.26	K00799|1|2e-125|449|mtr:MTR_7g065660|glutathione S-transferase [EC:2.5.1.18]	-	GO:0016740//transferase activity	-	gi|357505827|ref|XP_003623202.1|/1.00267e-124/Glutathione S-transferase GST [Medicago truncatula]			[Msa]_50569	6.31667	5.73667	29.1067	29.0033	14.87	10.0233	K00799|1|5e-102|281|mtr:MTR_7g065590|glutathione S-transferase [EC:2.5.1.18]	-	GO:0016740//transferase activity	-	gi|357505813|ref|XP_003623195.1|/2.55571e-101/Glutathione S-transferase GST [Medicago truncatula]
	[Msa]_50433	1.54	3.03333	10.5967	19.6267	10.3533	1.48333	K00799|1|9e-122|436|mtr:MTR_7g065740|glutathione S-transferase [EC:2.5.1.18]	-	GO:0016740//transferase activity	-	gi|357505843|ref|XP_003623210.1|/5.14023e-121/Glutathione S-transferase GST [Medicago truncatula]			[Msa]_50580	243.647	336.57	1205.48	1651.43	1459.42	1161.37	K00799|1|1e-123|442|mtr:MTR_1g090060|glutathione S-transferase [EC:2.5.1.18]	-	GO:0016740//transferase activity	-	gi|357442717|ref|XP_003591636.1|/6.88894e-123/Glutathione S-transferase N-terminal domain containing protein [Medicago truncatula]
	[Msa]_50493	0.18	0.603333	0.466667	2.64667	2.12667	2.62	K00799|1|5e-109|394|pvu:PHAVU_005G053900g|glutathione S-transferase [EC:2.5.1.18]	-	-	-	gi|657398857|gb|KEH38378.1|/1.56178e-122/glutathione S-transferase, amino-terminal domain protein [Medicago truncatula]			[Msa]_50593	5.19667	8.84333	35.6667	21.9633	7.15333	6.07	K00799|1|1e-120|433|mtr:MTR_7g065600|glutathione S-transferase [EC:2.5.1.18]	-	GO:0016740//transferase activity	-	gi|357505815|ref|XP_003623196.1|/5.42632e-120/Glutathione S-transferase [Medicago truncatula]
	[Msa]_50580	243.647	385.14	982.447	1737.27	1583.04	1095.89	K00799|1|1e-123|442|mtr:MTR_1g090060|glutathione S-transferase [EC:2.5.1.18]	-	GO:0016740//transferase activity	-	gi|357442717|ref|XP_003591636.1|/6.88894e-123/Glutathione S-transferase N-terminal domain containing protein [Medicago truncatula]			[Msa]_50658	0.863333	3.56333	28.8667	25.4067	4.68333	0.913333	K00799|1|6e-123|440|mtr:MTR_7g065740|glutathione S-transferase [EC:2.5.1.18]	-	GO:0016740//transferase activity	-	gi|357505843|ref|XP_003623210.1|/3.35861e-122/Glutathione S-transferase GST [Medicago truncatula]
	[Msa]_50593	5.19667	11.9333	20.31	26.5467	10.7367	6.09	K00799|1|1e-120|433|mtr:MTR_7g065600|glutathione S-transferase [EC:2.5.1.18]	-	GO:0016740//transferase activity	-	gi|357505815|ref|XP_003623196.1|/5.42632e-120/Glutathione S-transferase [Medicago truncatula]			[Msa]_50665	5.09	5.10667	19.0533	33.26	22.05	16.03	K00799|1|2e-104|379|cam:101515160|glutathione S-transferase [EC:2.5.1.18]	-	-	-	gi|657398864|gb|KEH38385.1|/1.19016e-111/glutathione S-transferase, amino-terminal domain protein [Medicago truncatula]
	[Msa]_50658	0.863333	2.94667	11.3367	21.41	11.41	1.38333	K00799|1|6e-123|440|mtr:MTR_7g065740|glutathione S-transferase [EC:2.5.1.18]	-	GO:0016740//transferase activity	-	gi|357505843|ref|XP_003623210.1|/3.35861e-122/Glutathione S-transferase GST [Medicago truncatula]			[Msa]_50701	23.73	30.86	116.31	165.053	149.197	89.72	K00799|1|3e-62|238|mtr:MTR_1g090060|glutathione S-transferase [EC:2.5.1.18]	-	-	-	gi|357442717|ref|XP_003591636.1|/1.91513e-61/Glutathione S-transferase N-terminal domain containing protein [Medicago truncatula]
	[Msa]_50665	5.09	5.86333	22.5167	43.2633	42.5167	10.6933	K00799|1|2e-104|379|cam:101515160|glutathione S-transferase [EC:2.5.1.18]	-	-	-	gi|657398864|gb|KEH38385.1|/1.19016e-111/glutathione S-transferase, amino-terminal domain protein [Medicago truncatula]			[Msa]_50794	15.5167	46.2433	99.6967	55.6267	32.7067	18.94	K00799|1|1e-92|260|mtr:MTR_7g065720|glutathione S-transferase [EC:2.5.1.18]	-	GO:0004364//glutathione transferase activity	GO:0006950//response to stress	gi|357505839|ref|XP_003623208.1|/6.55195e-92/Glutathione S-transferase GST [Medicago truncatula]
	[Msa]_50701	23.73	31.78	93.53	139.287	160.437	105.647	K00799|1|3e-62|238|mtr:MTR_1g090060|glutathione S-transferase [EC:2.5.1.18]	-	-	-	gi|357442717|ref|XP_003591636.1|/1.91513e-61/Glutathione S-transferase N-terminal domain containing protein [Medicago truncatula]			[Msa]_50808	13.4433	31.6867	61.5433	45.51	26.19	36.4567	K00799|1|1e-121|436|mtr:MTR_8g087410|glutathione S-transferase [EC:2.5.1.18]	-	GO:0016740//transferase activity	-	gi|357519093|ref|XP_003629835.1|/6.10649e-121/Glutathione S-transferase GST [Medicago truncatula]
	[Msa]_50794	15.5167	47.8167	97.2933	93.1233	55.8367	34.35	K00799|1|1e-92|260|mtr:MTR_7g065720|glutathione S-transferase [EC:2.5.1.18]	-	GO:0004364//glutathione transferase activity	GO:0006950//response to stress	gi|357505839|ref|XP_003623208.1|/6.55195e-92/Glutathione S-transferase GST [Medicago truncatula]			[Msa]_50880	6.47667	13.56	55.7667	59.1867	40.7367	19.8833	K00799|1|1e-101|370|cam:101499254|glutathione S-transferase [EC:2.5.1.18]	-	-	-	gi|16416392|dbj|BAB70616.1|/3.26749e-119/glutathione S-transferase [Medicago sativa]
	[Msa]_50880	6.47667	10.7467	44.1767	76.52	52.36	15.57	K00799|1|1e-101|370|cam:101499254|glutathione S-transferase [EC:2.5.1.18]	-	-	-	gi|16416392|dbj|BAB70616.1|/3.26749e-119/glutathione S-transferase [Medicago sativa]			[Msa]_52609	3.02667	0.01	0.01	0.01	0.01	0.01	K00799|1|9e-58|222|mtr:MTR_8g087410|glutathione S-transferase [EC:2.5.1.18]	-	GO:0016740//transferase activity	-	gi|357519093|ref|XP_003629835.1|/4.52394e-57/Glutathione S-transferase GST [Medicago truncatula]
	[Msa]_52609	3.02667	0.01	0.933333	0.01	0.01	0.01	K00799|1|9e-58|222|mtr:MTR_8g087410|glutathione S-transferase [EC:2.5.1.18]	-	GO:0016740//transferase activity	-	gi|357519093|ref|XP_003629835.1|/4.52394e-57/Glutathione S-transferase GST [Medicago truncatula]		GSHSs (2)	[Msa]_36395	2.91667	3.15	10.6167	16.1833	14.8233	9.99	K01920|1|0.0|962|mtr:MTR_7g113890|glutathione synthase [EC:6.3.2.3]	-	GO:0005524//ATP binding;GO:0004363//glutathione synthase activity	GO:0006750//glutathione biosynthetic process	gi|657380358|gb|AES82542.2|/0/homoglutathione synthetase [Medicago truncatula]
GSHSs (5)	[Msa]_36395	2.91667	3.24667	6.4	19.45	18.0667	11.9967	K01920|1|0.0|962|mtr:MTR_7g113890|glutathione synthase [EC:6.3.2.3]	-	GO:0005524//ATP binding;GO:0004363//glutathione synthase activity	GO:0006750//glutathione biosynthetic process	gi|657380358|gb|AES82542.2|/0/homoglutathione synthetase [Medicago truncatula]			[Msa]_52042	4.56667	3.99	1.41	1.87	0.986667	0.273333	K01920|1|3e-102|227|mtr:MTR_7g113880|glutathione synthase [EC:6.3.2.3]	-	-	-	gi|15193452|gb|AAD29849.2|AF075700_1/1.36319e-101/homoglutathione synthetase GSHS2 [Medicago truncatula]
	[Msa]_37800	6.30667	5.94	10.2067	25.8	24.93	10.5133	K01920|1|0.0|962|mtr:MTR_7g113890|glutathione synthase [EC:6.3.2.3]	-	GO:0005524//ATP binding;GO:0004363//glutathione synthase activity	GO:0006750//glutathione biosynthetic process	gi|657380358|gb|AES82542.2|/0/homoglutathione synthetase [Medicago truncatula]		P5CSs (4)	[Msa]_19687	1.72333	5.04667	3.78333	43.33	24.7767	14.1767	K12657|1|0.0|1319|mtr:MTR_4g020450|delta-1-pyrroline-5-carboxylate synthetase [EC:2.7.2.11 1.2.1.41]	-	-	-	gi|657386737|gb|KEH29006.1|/0/delta-1-pyrroline-5-carboxylate synthetase [Medicago truncatula]
	[Msa]_40123	1.67333	3.82667	1.74667	0.336667	1.30333	1.94667	K01920|1|0.0|922|mtr:MTR_7g113880|glutathione synthase [EC:6.3.2.3]	-	-	-	gi|15193452|gb|AAD29849.2|AF075700_1/0/homoglutathione synthetase GSHS2 [Medicago truncatula]			[Msa]_20063	0.29	1.90333	1.26	17.1667	8.75333	3.78	K12657|1|0.0|456|mtr:MTR_4g020450|delta-1-pyrroline-5-carboxylate synthetase [EC:2.7.2.11 1.2.1.41]	-	-	-	gi|657386739|gb|KEH29008.1|/0/delta-1-pyrroline-5-carboxylate synthetase [Medicago truncatula]
	[Msa]_41106	15.1567	1.09	9.57333	2.17667	6.86333	2.84333	K01920|1|0.0|956|mtr:MTR_7g113880|glutathione synthase [EC:6.3.2.3]	-	-	-	gi|15193452|gb|AAD29849.2|AF075700_1/0/homoglutathione synthetase GSHS2 [Medicago truncatula]			[Msa]_43408	1.55667	2.62	1.75667	22.8533	7.77333	3.94333	K12657|1|0.0|395|mtr:MTR_4g020450|delta-1-pyrroline-5-carboxylate synthetase [EC:2.7.2.11 1.2.1.41]	-	-	-	gi|357469123|ref|XP_003604846.1|/0/Delta-1-pyrroline-5-carboxylate synthetase [Medicago truncatula]
	[Msa]_52042	4.56667	4.26667	2.39667	0.73	0.773333	1.02667	K01920|1|3e-102|227|mtr:MTR_7g113880|glutathione synthase [EC:6.3.2.3]	-	-	-	gi|15193452|gb|AAD29849.2|AF075700_1/1.36319e-101/homoglutathione synthetase GSHS2 [Medicago truncatula]			[Msa]_44898	0.01	0.203333	0.0566667	2.74667	1.84333	1.13	K12657|1|6e-84|312|gmx:100798598|delta-1-pyrroline-5-carboxylate synthetase [EC:2.7.2.11 1.2.1.41]	-	-	-	gi|657386739|gb|KEH29008.1|/1.31436e-103/delta-1-pyrroline-5-carboxylate synthetase [Medicago truncatula]
P5CSs (4)	[Msa]_19687	1.72333	5.59667	5.27667	18.0267	11.6667	7.08	K12657|1|0.0|1319|mtr:MTR_4g020450|delta-1-pyrroline-5-carboxylate synthetase [EC:2.7.2.11 1.2.1.41]	-	-	-	gi|657386737|gb|KEH29006.1|/0/delta-1-pyrroline-5-carboxylate synthetase [Medicago truncatula]
	[Msa]_20063	0.29	1.54667	1.70667	5.24667	4.20333	3.8	K12657|1|0.0|456|mtr:MTR_4g020450|delta-1-pyrroline-5-carboxylate synthetase [EC:2.7.2.11 1.2.1.41]	-	-	-	gi|657386739|gb|KEH29008.1|/0/delta-1-pyrroline-5-carboxylate synthetase [Medicago truncatula]
	[Msa]_43408	1.55667	1.01	2.56667	7.07	3.51333	4.06333	K12657|1|0.0|395|mtr:MTR_4g020450|delta-1-pyrroline-5-carboxylate synthetase [EC:2.7.2.11 1.2.1.41]	-	-	-	gi|357469123|ref|XP_003604846.1|/0/Delta-1-pyrroline-5-carboxylate synthetase [Medicago truncatula]
	[Msa]_44898	0.01	0.326667	0.0833333	1.07333	0.476667	0.273333	K12657|1|6e-84|312|gmx:100798598|delta-1-pyrroline-5-carboxylate synthetase [EC:2.7.2.11 1.2.1.41]	-	-	-	gi|657386739|gb|KEH29008.1|/1.31436e-103/delta-1-pyrroline-5-carboxylate synthetase [Medicago truncatula]

## Sheet: Table S8
Table S8. DEGs involved in the SOS pathway under NaCl stress.
Gene	Gene_id	CK	S1	S2	S3	S4	S5	KEGG Orthology	GO Component	GO Function	GO Process	Blast nr
NHXs (4)	[Msa]_14900	0.126667	0.183333	0.53	0.973333	1.39667	1.04	K14724|1|2e-176|620|cic:CICLE_v10004687mg|solute carrier family 9 (sodium/hydrogen exchanger), member 8	GO:0016021//integral component of membrane	GO:0015385//sodium:proton antiporter activity	GO:0055085//transmembrane transport;GO:0006885//regulation of pH;GO:0006814//sodium ion transport	gi|46250921|gb|AAS84487.1|/0/Na+/H+ antiporter [Medicago sativa]
	[Msa]_26450	0.15	0.28	0.266667	0.743333	1.81667	0.813333	K14724|1|0.0|740|sbi:SORBI_05g025700|solute carrier family 9 (sodium/hydrogen exchanger), member 8	GO:0016021//integral component of membrane	GO:0015385//sodium:proton antiporter activity	GO:0055085//transmembrane transport;GO:0006885//regulation of pH;GO:0006814//sodium ion transport	gi|46250921|gb|AAS84487.1|/0/Na+/H+ antiporter [Medicago sativa]
	[Msa]_29179	0.01	1.42	3.38	3.24333	2.63	4.45	K14724|1|0.0|740|sbi:SORBI_05g025700|solute carrier family 9 (sodium/hydrogen exchanger), member 8	GO:0016021//integral component of membrane	GO:0015385//sodium:proton antiporter activity	GO:0055085//transmembrane transport;GO:0006885//regulation of pH;GO:0006814//sodium ion transport	gi|46250921|gb|AAS84487.1|/0/Na+/H+ antiporter [Medicago sativa]
	[Msa]_29530	2.19667	2.09333	1.15	0.996667	1.77667	0.506667	-	-	-	-	gi|657405640|gb|KEH44112.1|/0/Na+/H+ antiporter [Medicago truncatula]
SOS1 (1)	[Msa]_7825	0.65	0.0833333	1.73	4.19333	2.26667	2.68333	K14724|1|9e-21|63.2|pmum:103324395|solute carrier family 9 (sodium/hydrogen exchanger), member 8	GO:0016021//integral component of membrane	GO:0015299//solute:proton antiporter activity	GO:0006814//sodium ion transport;GO:0055085//transmembrane transport	gi|502141734|ref|XP_004504612.1|/0/PREDICTED: sodium/hydrogen exchanger 7-like isoform X2 [Cicer arietinum]
SOS2s (11)	[Msa]_18310	1.23333	10.12	4.37	3.51667	3.90333	3.07667	K07198|1|0.0|390|eus:EUTSA_v10007632mg|5'-AMP-activated protein kinase, catalytic alpha subunit [EC:2.7.11.11]	-	-	-	gi|657372801|gb|KEH18588.1|/0/CBL-interacting kinase [Medicago truncatula]
	[Msa]_26965	0.186667	1.3	1.84	1.07333	0.353333	0.636667	K07198|1|0.0|889|cam:101506657|5'-AMP-activated protein kinase, catalytic alpha subunit [EC:2.7.11.11]	-	-	-	gi|657396698|gb|KEH36608.1|/0/CBL-interacting kinase [Medicago truncatula]
	[Msa]_29856	0.45	0.656667	1.20333	2.19667	4.37667	3.47333	K07198|1|1e-137|348|bvg:104903191|5'-AMP-activated protein kinase, catalytic alpha subunit [EC:2.7.11.11]	-	-	-	gi|694440403|ref|XP_009347018.1|/4.23358e-105/PREDICTED: CBL-interacting serine/threonine-protein kinase 3 isoform X1 [Pyrus x bretschneideri]
	[Msa]_30156	0.22	0.426667	1.19333	0.496667	0.236667	0.01	K07198|1|0.0|793|cam:101506657|5'-AMP-activated protein kinase, catalytic alpha subunit [EC:2.7.11.11]	-	-	-	gi|657396698|gb|KEH36608.1|/0/CBL-interacting kinase [Medicago truncatula]
	[Msa]_31360	1.51667	0.00333333	0.453333	0.00666667	0.01	0.01	K07198|1|0.0|448|tcc:TCM_041026|5'-AMP-activated protein kinase, catalytic alpha subunit [EC:2.7.11.11]	-	GO:0005524//ATP binding;GO:0004674//protein serine/threonine kinase activity	GO:0006468//protein phosphorylation;GO:0007165//signal transduction	gi|357493713|ref|XP_003617145.1|/0/CBL-interacting protein kinase [Medicago truncatula]
	[Msa]_32503	2.58333	1.32333	0.01	0.01	1.45667	0.49	K07198|1|0.0|781|gmx:100784786|5'-AMP-activated protein kinase, catalytic alpha subunit [EC:2.7.11.11]	-	-	-	gi|657390655|gb|AES91543.2|/0/CBL-interacting kinase [Medicago truncatula]
	[Msa]_35260	6.17667	9.34667	11.9633	25.8733	52.56	63.1	K07198|1|0.0|804|tcc:TCM_041026|5'-AMP-activated protein kinase, catalytic alpha subunit [EC:2.7.11.11]	-	GO:0005524//ATP binding;GO:0004674//protein serine/threonine kinase activity	GO:0006468//protein phosphorylation;GO:0007165//signal transduction	gi|357493713|ref|XP_003617145.1|/0/CBL-interacting protein kinase [Medicago truncatula]
	[Msa]_37142	1.99667	2.87667	1.44	0.01	2.52	4.04667	K07198|1|0.0|781|gmx:100784786|5'-AMP-activated protein kinase, catalytic alpha subunit [EC:2.7.11.11]	-	-	-	gi|657390655|gb|AES91543.2|/0/CBL-interacting kinase [Medicago truncatula]
	[Msa]_40591	0.603333	0.546667	0.926667	1.98667	4.88667	6.07333	K07198|1|2e-160|316|bvg:104903191|5'-AMP-activated protein kinase, catalytic alpha subunit [EC:2.7.11.11]	-	-	-	gi|470110945|ref|XP_004291718.1|/5.23971e-169/PREDICTED: CBL-interacting serine/threonine-protein kinase 3-like [Fragaria vesca subsp. vesca]
	[Msa]_40603	4.10333	4.52667	6.35667	5.90667	20.83	20.93	K07198|1|1e-170|345|dosa:Os07t0687000-00|5'-AMP-activated protein kinase, catalytic alpha subunit [EC:2.7.11.11]	GO:0005739//mitochondrion;GO:0016023//cytoplasmic, membrane-bounded vesicle	GO:0004674//protein serine/threonine kinase activity;GO:0005524//ATP binding	GO:0006468//protein phosphorylation;GO:0007165//signal transduction	gi|115452697|ref|NP_001049949.1|/0/Os03g0319400 [Oryza sativa Japonica Group]
	[Msa]_44487	0.236667	0.68	0.336667	2.02667	4.74	6.72	K07198|1|0.0|448|tcc:TCM_041026|5'-AMP-activated protein kinase, catalytic alpha subunit [EC:2.7.11.11]	-	GO:0005524//ATP binding;GO:0004674//protein serine/threonine kinase activity	GO:0006468//protein phosphorylation;GO:0007165//signal transduction	gi|357493713|ref|XP_003617145.1|/0/CBL-interacting protein kinase [Medicago truncatula]
SOS3 (1)	[Msa]_33076	1.17667	1.42667	1.29	3.95333	8.82667	5.95333	K06268|1|1e-30|135|mtr:MTR_3g091440|serine/threonine-protein phosphatase 2B regulatory subunit	-	-	-	gi|357463927|ref|XP_003602245.1|/5.54716e-30/Calcineurin B-like protein 4 [Medicago truncatula]

## Sheet: Table S9
Table S9. DEGs encoding ion transporters under NaCl stress.
Gene	Gene_id	CK	S1	S2	S3	S4	S5	KEGG Orthology	GO Component	GO Function	GO Process	Blast nr
AKT/KATs (4)	[Msa]_13933	0.183333	0.01	0.4	0.906667	2.36	0.813333	K04957|1|3e-92|213|sita:101767716|hyperpolarization activated cyclic nucleotide-gated potassium channel 4	-	-	-	gi|697145480|ref|XP_009626879.1|/1.79689e-167/PREDICTED: potassium channel SKOR [Nicotiana tomentosiformis]
	[Msa]_20116	0.12	0.01	0.71	0.0466667	0.0966667	1.00667	K04957|1|0.0|372|sita:101767716|hyperpolarization activated cyclic nucleotide-gated potassium channel 4	-	-	-	gi|357491919|ref|XP_003616247.1|/0/Potassium channel SKOR [Medicago truncatula]
	[Msa]_31776	2.68333	1.61333	0.97	0.373333	0.376667	1.63	K04957|1|4e-77|290|sita:101767716|hyperpolarization activated cyclic nucleotide-gated potassium channel 4;K04955|2|8e-31|136|mis:MICPUN_56797|hyperpolarization activated cyclic nucleotide-gated potassium channel 2;K04910|3|4e-30|134|mis:MICPUN_98786|potassium voltage-gated channel Eag-related subfamily H member 7	GO:0016021//integral component of membrane	GO:0005249//voltage-gated potassium channel activity	GO:0055085//transmembrane transport;GO:0006813//potassium ion transport	gi|357466431|ref|XP_003603500.1|/0/Potassium channel [Medicago truncatula]
	[Msa]_38126	3.47667	5.62667	0.846667	2.17333	1.55	2.49667	K04957|1|1e-72|225|sita:101767716|hyperpolarization activated cyclic nucleotide-gated potassium channel 4;K04910|3|6e-28|88.2|mis:MICPUN_98786|potassium voltage-gated channel Eag-related subfamily H member 7;K04955|5|2e-26|101|mis:MICPUN_56797|hyperpolarization activated cyclic nucleotide-gated potassium channel 2	GO:0016021//integral component of membrane	GO:0005249//voltage-gated potassium channel activity	GO:0055085//transmembrane transport;GO:0006813//potassium ion transport	gi|657395762|gb|KEH35946.1|/0/potassium channel KAT3 protein [Medicago truncatula]
AVPs (3)	[Msa]_18547	0.71	2.37	0.983333	3.04	0.9	0.34	K01507|1|0.0|1063|osa:4329579|inorganic pyrophosphatase [EC:3.6.1.1]	-	-	-	gi|657386120|gb|KEH28512.1|/0/vacuolar H+-translocating inorganic pyrophosphatase [Medicago truncatula]
	[Msa]_18896	6.03667	6.24667	3.01	4.48667	1.35333	2.24	-	-	-	-	gi|657386120|gb|KEH28512.1|/0/vacuolar H+-translocating inorganic pyrophosphatase [Medicago truncatula]
	[Msa]_46302	2.13333	0.153333	2.05333	0.716667	0.01	0.97	K01507|1|0.0|602|ath:AT1G16780|inorganic pyrophosphatase [EC:3.6.1.1]	-	-	-	gi|657386120|gb|KEH28512.1|/0/vacuolar H+-translocating inorganic pyrophosphatase [Medicago truncatula]
CHX (1)	[Msa]_31677	5.14	6.11	3.70667	1.49333	0.783333	1.07	-	GO:0016021//integral component of membrane	GO:0015299//solute:proton antiporter activity	GO:0006812//cation transport;GO:0055085//transmembrane transport	gi|657379648|gb|AES81712.2|/0/cation/H+ exchanger 3 [Medicago truncatula]
CNGC (1)	[Msa]_21674	2.22667	2.86333	1.42333	1.25333	0.536667	0.186667	K05391|1|0.0|1068|cam:101506665|cyclic nucleotide gated channel, other eukaryote	-	-	-	gi|657399996|gb|KEH39345.1|/0/cyclic nucleotide-gated ion channel-like protein [Medicago truncatula]
HKTs (4)	[Msa]_17750	1.55333	0.473333	0.01	0.306667	0.0533333	0.0733333	K03549|1|0.0|669|cam:101500148|KUP system potassium uptake protein	-	-	-	gi|657389985|gb|KEH31608.1|/0/high-affinity potassium transporter [Medicago truncatula]
	[Msa]_19466	5.15333	6.99333	4.05	2.78667	2.63667	0.82	K03549|1|0.0|1061|cam:101500148|KUP system potassium uptake protein	-	-	-	gi|657389985|gb|KEH31608.1|/0/high-affinity potassium transporter [Medicago truncatula]
	[Msa]_32216	4.90333	1.12	1.60667	1.72	1.26333	0.596667	K03549|1|0.0|1009|cam:101500148|KUP system potassium uptake protein	-	-	-	gi|657389985|gb|KEH31608.1|/0/high-affinity potassium transporter [Medicago truncatula]
	[Msa]_49491	0.24	3.04333	1.86333	0.983333	0.01	0.01	K03549|1|2e-116|419|cam:101500148|KUP system potassium uptake protein	-	-	-	gi|657389985|gb|KEH31608.1|/3.50211e-132/high-affinity potassium transporter [Medicago truncatula]
PMs (10)	[Msa]_11876	0.273333	1.58333	1.47667	0.976667	1.92667	1.21667	K01535|1|0.0|1842|cam:101495496|H+-transporting ATPase [EC:3.6.3.6]	GO:0016021//integral component of membrane;GO:0005886//plasma membrane	GO:0019829//cation-transporting ATPase activity;GO:0046872//metal ion binding;GO:0005524//ATP binding	GO:0009651//response to salt stress;GO:0006754//ATP biosynthetic process;GO:0006812//cation transport;GO:0006200	gi|657390353|gb|KEH31901.1|/0/plasma membrane H+-ATPase [Medicago truncatula]
	[Msa]_12442	0.01	2.49333	0.796667	3.65	0.783333	1.38333	K01535|1|0.0|1833|cam:101514586|H+-transporting ATPase [EC:3.6.3.6]	-	-	-	gi|657400618|gb|KEH39758.1|/0/plasma membrane H+-ATPase [Medicago truncatula]
	[Msa]_12465	0.15	0.406667	0.27	1.88333	1.50667	1.22333	K01535|1|0.0|886|gmx:100818268|H+-transporting ATPase [EC:3.6.3.6]	-	-	-	gi|657380920|gb|KEH24965.1|/0/plasma membrane H+-ATPase [Medicago truncatula]
	[Msa]_12872	3.96	2.90667	4.67667	4.79333	0.88	0.533333	K01535|1|0.0|1833|mtr:MTR_3g108800|H+-transporting ATPase [EC:3.6.3.6]	GO:0016021//integral component of membrane	GO:0019829//cation-transporting ATPase activity;GO:0046872//metal ion binding;GO:0005524//ATP binding	GO:0006754//ATP biosynthetic process;GO:0006812//cation transport;GO:0006200	gi|357466495|ref|XP_003603532.1|/0/Plasma membrane H+ ATPase [Medicago truncatula]
	[Msa]_15604	7.92333	6.39667	5.99333	4.68667	1.71333	1.36333	K01535|1|0.0|1608|mtr:MTR_4g127710|H+-transporting ATPase [EC:3.6.3.6]	GO:0016021//integral component of membrane	GO:0019829//cation-transporting ATPase activity;GO:0046872//metal ion binding;GO:0005524//ATP binding	GO:0006754//ATP biosynthetic process;GO:0006812//cation transport;GO:0006200	gi|357479589|ref|XP_003610080.1|/0/Plasma membrane H+-ATPase [Medicago truncatula]
	[Msa]_16041	8.14333	3.66333	1.67	5.55333	4.64667	4.19333	K01535|1|0.0|1244|cam:101495496|H+-transporting ATPase [EC:3.6.3.6]	-	-	-	gi|657390353|gb|KEH31901.1|/0/plasma membrane H+-ATPase [Medicago truncatula]
	[Msa]_19999	71.4533	0.01	36.32	30.37	0.693333	17.18	K01535|1|0.0|1603|mtr:MTR_4g127710|H+-transporting ATPase [EC:3.6.3.6]	GO:0016021//integral component of membrane	GO:0019829//cation-transporting ATPase activity;GO:0046872//metal ion binding;GO:0005524//ATP binding	GO:0006754//ATP biosynthetic process;GO:0006812//cation transport;GO:0006200	gi|357479589|ref|XP_003610080.1|/0/Plasma membrane H+-ATPase [Medicago truncatula]
	[Msa]_31395	0.01	1.04333	0.216667	0.113333	0.01	0.01	K01535|1|0.0|691|mtr:MTR_4g127710|H+-transporting ATPase [EC:3.6.3.6]	GO:0016021//integral component of membrane	GO:0019829//cation-transporting ATPase activity;GO:0046872//metal ion binding;GO:0005524//ATP binding	GO:0006754//ATP biosynthetic process;GO:0006812//cation transport;GO:0006200	gi|357479589|ref|XP_003610080.1|/0/Plasma membrane H+-ATPase [Medicago truncatula]
	[Msa]_41294	0.233333	0.00333333	0.01	0.01	0.01	2.82667	K01535|1|0.0|471|mtr:MTR_4g127710|H+-transporting ATPase [EC:3.6.3.6]	GO:0016021//integral component of membrane	GO:0019829//cation-transporting ATPase activity;GO:0046872//metal ion binding;GO:0005524//ATP binding	GO:0006754//ATP biosynthetic process;GO:0006812//cation transport;GO:0006200	gi|357479589|ref|XP_003610080.1|/0/Plasma membrane H+-ATPase [Medicago truncatula]
	[Msa]_44282	0.01	0.87	0.786667	2.34	0.43	0.553333	K01535|1|0.0|474|mtr:MTR_3g108800|H+-transporting ATPase [EC:3.6.3.6]	GO:0016021//integral component of membrane	GO:0019829//cation-transporting ATPase activity;GO:0046872//metal ion binding;GO:0005524//ATP binding	GO:0006754//ATP biosynthetic process;GO:0006812//cation transport;GO:0006200	gi|357466495|ref|XP_003603532.1|/0/Plasma membrane H+ ATPase [Medicago truncatula]
POTs (4)	[Msa]_12402	1.45	1.41667	0.413333	1.10667	0.226667	0.48	K03549|1|0.0|416|sita:101776637|KUP system potassium uptake protein	-	-	-	gi|514786851|ref|XP_004971190.1|/0/PREDICTED: probable potassium transporter 2-like isoform X1 [Setaria italica]
	[Msa]_16622	0.223333	0.546667	0.83	1.53667	2.27	2.26667	K03549|1|0.0|1030|mtr:MTR_8g107510|KUP system potassium uptake protein	-	-	-	gi|357521699|ref|XP_003631138.1|/0/Potassium transporter [Medicago truncatula]
	[Msa]_16718	0.983333	1.08333	2.62667	4.59667	5.32	5.78667	K03549|1|0.0|1350|mtr:MTR_8g107510|KUP system potassium uptake protein	-	-	-	gi|357521699|ref|XP_003631138.1|/0/Potassium transporter [Medicago truncatula]
	[Msa]_24703	0.5	0.563333	0.763333	1.28333	2.03	2.40667	K03549|1|0.0|552|mtr:MTR_8g107510|KUP system potassium uptake protein	-	-	-	gi|357521699|ref|XP_003631138.1|/0/Potassium transporter [Medicago truncatula]
VHAs (5)	[Msa]_13038	3.82667	3.30333	2.21	3.54667	1.87667	0.756667	K02154|1|0.0|843|mtr:MTR_4g071070|V-type H+-transporting ATPase subunit a	GO:0000220//vacuolar proton-transporting V-type ATPase, V0 domain	GO:0015078//hydrogen ion transmembrane transporter activity	GO:0015991//ATP hydrolysis coupled proton transport	gi|357473431|ref|XP_003607000.1|/0/V-type proton ATPase 116 kDa subunit a isoform [Medicago truncatula]
	[Msa]_26745	4.53	4.85	7.68667	8.75667	0.01	5.48	K02154|1|0.0|1276|mtr:MTR_4g071070|V-type H+-transporting ATPase subunit a	GO:0000220//vacuolar proton-transporting V-type ATPase, V0 domain	GO:0015078//hydrogen ion transmembrane transporter activity	GO:0015991//ATP hydrolysis coupled proton transport	gi|357473431|ref|XP_003607000.1|/0/V-type proton ATPase 116 kDa subunit a isoform [Medicago truncatula]
	[Msa]_34514	2.97	2.31667	2.53	6.87333	4.97	0.71	K02147|1|0.0|964|mtr:MTR_7g081010|V-type H+-transporting ATPase subunit B	GO:0033180//proton-transporting V-type ATPase, V1 domain	GO:0005524//ATP binding;GO:0016820//hydrolase activity, acting on acid anhydrides, catalyzing transmembrane movement of substances	GO:0046034//ATP metabolic process;GO:0015991//ATP hydrolysis coupled proton transport	gi|357507939|ref|XP_003624258.1|/0/V-type ATP synthase beta chain [Medicago truncatula]
	[Msa]_49843	0.22	6.46333	3.16667	7.45333	1.01	4.00667	K02147|1|6e-90|279|gmx:100814088|V-type H+-transporting ATPase subunit B	GO:0033180//proton-transporting V-type ATPase, V1 domain	GO:0005524//ATP binding;GO:0016820//hydrolase activity, acting on acid anhydrides, catalyzing transmembrane movement of substances	GO:0046034//ATP metabolic process;GO:0015991//ATP hydrolysis coupled proton transport	gi|356531842|ref|XP_003534485.1|/3.54582e-89/PREDICTED: V-type proton ATPase subunit B 1-like isoform X1 [Glycine max]
	[Msa]_50053	7.53	2.73	6.19	7.58667	0.67	4.3	K02147|1|1e-63|244|mus:103993768|V-type H+-transporting ATPase subunit B	-	-	-	gi|475587811|gb|EMT20660.1|/8.04486e-115/V-type proton ATPase subunit B 2 [Aegilops tauschii]

[truncated: 2 more sheets: Table S10, Table S11]
